# Supplementary material for: Early gut microbial and metabolic dysregulation with subclinical cardiac alterations in a nonhuman primate model of Rett syndrome
Source: Imeta. 2026 Jun 9;5(3):e70137. doi: 10.1002/imt2.70137 (PMC13377406; doi:10.1002/imt2.70137)
Supplement: Supplementary file 2 — Table S1: Linear regression equations and coefficients of determination (R 2) for short‐chain fatty acids (SCFAs) quantification by GC‐MS/MS. Table S2: SCFAs levels in WT and RTT monkeys at 1, 3, 6, and 9 months of age. Table S3: Fecal metabolites detected in WT and RTT monkeys at 9 months of age. Table S4: Differentially abundant fecal metabolites in WT and RTT monkeys at 9 months of age. Table S5: Serum Troponin‐I and B‐type natriuretic peptid (BNP) measurements at 1 year of age. [file IMT2-5-e70137-s001.xlsx]

## Sheet:  S1
Table S1. Linear regression equations and coefficients of determination (R2) for short-chain fatty acids (SCFAs) quantification by GC-MS/MS.
Component	Class	RT	Equation	R2	Weighting	LLOQ	ULOQ
Acetic acid (AA)	Lipid	3.567	y = 1.601211 x + 1.823397	0.998724	1/x	0.02	20
Propionic acid (PA)	Lipid	4.187	y = 0.890865 x + 0.227193	0.999452	1/x	0.02	20
Isobutyric acid (IBA)	Lipid	4.385	y = 1.780261 x + 0.067508	0.998907	1/x	0.02	20
Butyric acid (BA)	Lipid	4.791	y = 10.650537 x + 0.242838	0.999098	1/x	0.05	20
Isovaleric acid (IVA)	Lipid	5.048	y = 3.234580 x - 0.010425	0.998942	1/x	0.05	20
Valeric acid (VA)	Lipid	5.453	y = 7.397959 x - 0.057573	0.999589	1/x	0.05	20
Hexanoic acid (HA)	Lipid	6.034	y = 6.972188 x - 0.023462	0.999568	1/x	0.05	20

## Sheet:  S2
Table S2. SCFAs levels in wild-type (WT) and Rett syndrome (RTT) monkeys at 1, 3, 6, and 9 months of age.
1 month-old
Index	Compounds	RTT-1	RTT-2	RTT-3	RTT-4	RTT-5	RTT-6	RTT-7	RTT-8	RTT-9	WT-1	WT-2	WT-3	WT-4	WT-5	WT-6	WT-7	WT-8	WT-9	Mean(group RTT_1)	mean(group CON_1)
AA	Acetic acid	0.782834	1.10617	0.0331067	0.0135	1.37527	1.03219	0.534	1.3645	0.543272	0.417	1.65015	0.485	2.0585	1.59882	N/A	0.715496	0.77	0.371116	0.753872	1.00826
PA	Propionic acid	0.151397	0.359089	0.00258908	N/A	0.0854507	0.318992	0.242	0.0420144	0.0481645	0.152	0.57729	0.245	1.73116	0.380514	N/A	0.314487	0.184	0.0166704	0.156212	0.45014
IBA	Isobutyric acid	0.0208433	0.0180713	0.00250828	0.00188	0.0551143	0.135048	0.0869	0.00857338	0.0143639	0.035	0.118608	0.0557	0.11808	0.0781063	0.00227	0.0403725	0.0715	0.0100318	0.0381447	0.058852
BA	Butyric acid	0.241945	0.459621	0.0124307	0.00591	0.210696	0.504241	0.364	0.478316	0.271479	0.105	0.432554	0.12	0.422903	0.207989	0.000536	0.0935742	0.219	0.0107919	0.283182	0.17915
IVA	Isovaleric acid	0.0247951	0.0208637	0.0025566	0.000515	0.0290625	0.1097	0.0796	0.0125361	0.021036	0.0217	0.104127	0.0542	0.141245	0.0793917	0.00144	0.0388595	0.0773	0.00766235	0.0334072	0.0584362
VA	Valeric acid	0.00573444	0.102846	0	0.00121	0.0627315	0.149989	0.0922	0.00619739	0.00597673	0.0101	0.0819713	0.00703	0.0426621	0.0540296	0.0017	0.0303326	0.0148	0.000519104	0.0474317	0.0270161
CA	Caproic acid	0.00433549	0.0168315	0.00394169	0.00195	0.00697175	0.00955908	0.00286	0.00857694	0.00465136	0.00265	0.00484371	0.00205	0.0050145	0.00486533	0.00225	0.00530293	0.00391	0.00386114	0.00663087	0.00386085
3 month-old
Index	Compounds	RTT-1	RTT-2	RTT-3	RTT-4	RTT-5	RTT-6	RTT-7	RTT-8	RTT-9	WT-1	WT-2	WT-3	WT-4	WT-5	WT-6	WT-7	WT-8	WT-9	Mean(group RTT_3)	mean(group CON_3)
AA	Acetic acid	1.3284	2.49637	0.279215	0.369	1.40863	2.0907	0.477	1.99961	2.37229	0.483	0.715235	0.168	0.414	2.08776	0.274	1.16041	2.46064	2.69908	1.42458	1.33606
PA	Propionic acid	0.47903	0.830704	0.0356365	0.117	0.738645	0.792372	0.124	0.483924	1.25889	0.257	0.184699	0.0554	0.184	0.510514	0.133	0.439693	0.672507	0.732911	0.540023	0.408506
IBA	Isobutyric acid	0.0824089	0.0630811	0.0155985	0.0338	0.111969	0.127836	0.108	0.0870459	0.244574	0.062	0.0543297	0.0348	0.0508	0.115802	0.0595	0.0699657	0.0595349	0.0549072	0.0971459	0.0678069
BA	Butyric acid	0.484049	0.206279	0.039386	0.0495	0.486727	0.546434	0.151	0.32851	0.924237	0.154	0.0872012	0.0655	0.137	0.372985	0.189	0.178003	0.254998	0.375153	0.357347	0.241248
IVA	Isovaleric acid	0.0827518	0.0558553	0.0147668	0.0308	0.101305	0.127014	0.0758	0.100849	0.237991	0.0659	0.0386098	0.0307	0.0586	0.109794	0.0617	0.0593072	0.0579829	0.0432762	0.0919037	0.064158
VA	Valeric acid	0.020025	0.0382604	0.0146382	0.00533	0.0862206	0.135997	0.0124	0.0105019	0.164691	0.0437	0.0236201	0.0141	0.013	0.0777514	0.0362	0.0446416	0.0425085	0.0327182	0.0542293	0.0393936
CA	Caproic acid	0.00680372	0.00493723	0.00452999	0.00201	0.00630074	0.0113361	0.00333	0.00495089	0.0173778	0.0025	0.00493537	0.00564	0.00699	0.00574645	0.00188	0.0157887	0.00774402	0.00606013	0.00684182	0.00708639
6 month-old
Index	Compounds	RTT-1	RTT-2	RTT-3	RTT-4	RTT-5	RTT-6	RTT-7	RTT-8	RTT-9	WT-1	WT-2	WT-3	WT-4	WT-5	WT-6	WT-7	WT-8	WT-9	Mean(group RTT_6)	mean(group CON_6)
AA	Acetic acid	1.34719	3.89892	2.33837	1.63782	3.7672	2.44495	2.80441	1.728	1.94933	2.30902	3.23502	3.34141	2.59354	2.63337	3.97601	2.87587	2.18676	2.93457	2.43513	2.8984
PA	Propionic acid	0.588316	1.70216	0.813012	0.422648	1.71356	1.03399	0.727936	0.658637	0.905802	0.909597	0.937465	1.30827	0.851199	0.839986	1.29402	0.896289	0.841921	0.85272	0.951784	0.970163
IBA	Isobutyric acid	0.100769	0.0838727	0.100488	0.0853205	0.110649	0.0996714	0.141563	0.118294	0.136582	0.208139	0.119853	0.100833	0.108905	0.219379	0.0304013	0.167112	0.0703261	0.111518	0.108579	0.126274
BA	Butyric acid	0.425501	0.768028	0.444638	0.372418	0.72452	0.52764	0.860505	0.486324	0.652438	0.575693	0.524205	0.509278	0.457627	0.671418	0.69033	0.56222	0.430472	0.580386	0.584668	0.555736
IVA	Isovaleric acid	0.112681	0.07546	0.089493	0.0860845	0.118799	0.0996295	0.15018	0.127386	0.137791	0.194335	0.086735	0.087677	0.0931448	0.207391	0.0249587	0.120997	0.0646659	0.107683	0.110834	0.109732
VA	Valeric acid	0.107874	0.118903	0.0606672	0.0782394	0.270087	0.087324	0.149649	0.140652	0.109183	0.133781	0.136619	0.0736311	0.0668027	0.19371	0.0758001	0.0800866	0.079268	0.135478	0.124731	0.108353
CA	Caproic acid	0.0300748	0.0054204	0.00687441	0.0170471	0.0375045	0.00614664	0.0537873	0.0300654	0.0241185	0.022391	0.0377979	0.00526618	0.007946	0.0532492	0.00517224	0.00857418	0.0150574	0.0345806	0.0234488	0.021115
9 month-old
Index	Compounds	RTT-1	RTT-2	RTT-3	RTT-4	RTT-5	RTT-6	RTT-7	RTT-8	RTT-9	WT-1	WT-2	WT-3	WT-4	WT-5	WT-6	WT-7	WT-8	WT-9	mean(group RTT_9)	mean(group CON_9)
AA	Acetic acid	1.81987	2.02816	1.65615	1.56137	2.07858	2.51825	2.69353	2.1213	1.97601	4.0891	3.50089	3.5912	3.03501	3.18389	2.88865	1.90362	2.78311	2.39544	2.05036	3.04121
PA	Propionic acid	0.577784	0.530356	0.452445	0.419031	1.10565	0.96512	1.18692	0.494857	0.697255	1.52555	1.08072	1.77889	1.10197	1.02556	1.15571	0.616629	0.912511	0.762601	0.714381	1.10668
IBA	Isobutyric acid	0.0841639	0.136723	0.0838865	0.0742443	0.161994	0.077778	0.193975	0.0812557	0.0561117	0.0706482	0.124969	0.00672924	0.0475282	0.148963	0.0574546	0.0705641	0.134733	0.114817	0.10557	0.0862674
BA	Butyric acid	0.348221	0.49002	0.448639	0.311027	0.825544	0.693187	0.675612	0.390378	0.415395	0.730912	0.661161	0.840634	0.546851	0.709638	0.622219	0.460048	0.631979	0.567911	0.510891	0.641261
IVA	Isovaleric acid	0.0807012	0.117646	0.092056	0.0758378	0.181995	0.082424	0.181708	0.0739028	0.041942	0.0602029	0.10495	0.0049051	0.0382618	0.145505	0.052631	0.0690261	0.13518	0.113485	0.103135	0.0804608
VA	Valeric acid	0.090308	0.100533	0.0868328	0.0724722	0.161594	0.126916	0.126347	0.0634789	0.0428744	0.148714	0.10445	0.0435741	0.0936771	0.14801	0.101276	0.0622264	0.112661	0.0986278	0.0968174	0.101468
CA	Caproic acid	0.0302636	0.0122796	0.0379345	0.0246862	0.0262003	0.00398668	0.00549126	0.00653764	0.00533585	0.00500974	0.022131	0.00514637	0.0067002	0.0379751	0.0143939	0.00557143	0.00854603	0.00995382	0.0169684	0.0128253

## Sheet:  S3
Table S3. Fecal metabolites detected in WT and RTT monkeys at 9 months of age.
Index	Mode	Compounds	Class I	Class II	Q1 (Da)	Molecular weight (Da)	Ionization model	Formula	Lipidmaps ID	CAS	PubChem CID	HMDB	ChEBI	Metlin	cpd_ID	RTT-1	RTT-2	RTT-3	RTT-4	RTT-5	RTT-6	RTT-7	RTT-8	RTT-9	CON-1	CON-2	CON-3	CON-4	CON-5	CON-6	CON-7	CON-8	CON-9	kegg_map	RTT_vs_CON9_VIP	RTT_vs_CON_P-value	RTT_vs_CON_Fold_Change	RTT_vs_CON_Log2FC
FDATN00231P	T3_positive	Detomidine hydrochloride	Others	Medicine	186.112	222.092	[M+]+	C12H15ClN2	-	90038-01-0	56031	-	-	-	-	7.55186e+06	1.79586e+07	4.04045e+06	7.60894e+06	1.21284e+07	1.00333e+07	2.70812e+06	1.3335e+06	3.05819e+06	1.16684e+06	3.04198e+06	637180	1.64946e+06	3.63718e+06	2.54514e+06	2.14078e+06	1.60653e+06	2.09393e+06	-	1.54911	0.0176883	3.58666	1.84264
FDATN00477N	T3_negative	Moclobemide	Benzene and substituted derivatives	Benzene and substituted derivatives	267.093	268.098	[M-H]-	C13H17ClN2O2	-	71320-77-9	4235	HMDB0015302	83531	-	-	2.92757e+07	8.53256e+07	7.14031e+07	9.13044e+07	6.61706e+07	1.14201e+08	2.15703e+07	5.72708e+07	9.71684e+06	2.57557e+07	6.28259e+07	7.78297e+06	1.92336e+07	3.73263e+07	7.60671e+07	2.43002e+07	2.41372e+07	1.70041e+07	-	0.875392	0.0626915	1.85522	0.891592
FDATN00663HN	HILIC_negative	Nicaraven	Alcohol and amines	Amines	283.119	284.127	[M-H]-	C15H16N4O2	-	-	71234	HMDB0255579	-	-	-	245002	355710	477644	609423	105981	343773	345975	350162	428454	131607	135263	208365	496167	179991	379619	136140	73386.2	123378	-	1.28557	0.0317452	1.75015	0.807475
FDATN00760P	T3_positive	Brexpiprazole	Others	Medicine	416.182	433.182	[M+H-H2O]+	C25H27N3O2S	-	913611-97-9	11978813	-	-	-	-	512535	912602	1.08153e+06	1.04135e+06	1.59952e+06	1.36235e+06	733277	1.20989e+06	1.28244e+06	764852	673914	488672	723080	837051	1.74781e+06	1.35008e+06	781067	969621	-	0.601231	0.375024	1.16786	0.223872
FDATN00932HN	HILIC_negative	Lactitol monohydrate	Others	Medicine	397.117	362.142	[M+Cl]-	C12H26O12	-	81025-04-9	3067270	-	-	-	-	250379	21134.3	98187.6	116425	79954.4	233941	37072.9	422557	170227	542458	36733.8	795123	416411	140640	436090	11303.9	36968.8	19910.1	-	0.0347783	0.306791	0.587065	-0.768407
FDATN01006N	T3_negative	Sodium pantothenate	Others	Medicine	218.103	241.093	[M-H]-	C9H16NNaO5	-	867-81-2	23679004	-	-	-	-	4.32362e+07	2.63435e+07	3.49696e+07	3.15109e+07	2.49993e+07	4.76088e+07	1.96603e+07	2.45722e+07	1.03985e+07	2.32419e+07	1.33542e+07	2.71215e+07	1.95908e+07	2.50388e+07	3.39293e+07	1.42436e+07	2.01232e+07	1.68277e+07	-	0.807729	0.104075	1.36092	0.444585
FDATN01012P	T3_positive	Sodium cholate	Others	Medicine	373.273	430.27	[M+H-2H2O]+	C24H39NaO5	-	361-09-1 | 206986-87-0	23668194	-	-	-	-	8.08661e+06	6.13613e+06	2.78767e+06	1.88728e+06	2.33134e+06	2.40438e+06	2.18612e+06	2.86829e+06	2.46612e+06	3.22076e+06	3.00864e+06	3.0842e+07	2.27501e+06	1.57329e+06	1.67602e+06	1.11619e+06	2.61964e+06	2.5152e+06	-	0.123612	0.562223	0.637789	-0.648848
FDATN01120HN	HILIC_negative	Marimastat	Others	Medicine	330.203	331.211	[M-H]-	C15H29N3O5	-	154039-60-8	119031	HMDB0014924	50662	-	-	1.00771e+06	1.46837e+06	1.89419e+06	2.22089e+06	503368	653093	365323	979518	439711	2.63168e+06	487054	1.38844e+06	1.21746e+06	1.07773e+06	1.19154e+06	546807	174917	242492	-	0.240463	0.852402	1.06408	0.0896103
FDATN01262N	T3_negative	Aminohippuric acid	Amino acid and Its metabolites	Amino acid derivatives	253.083	194.069	[M+CH3COO]-	C9H10N2O3	-	61-78-9	2148	HMDB0001867	104011	6359	D06890	634445	813456	283277	681901	386755	834768	160203	926094	197644	574010	1.01996e+06	213004	402908	488727	1.13662e+06	228458	226760	221367	-	0.165224	0.771891	1.09015	0.124521
FDATN01282N	T3_negative	Uridine triacetate	Others	Medicine	351.082	370.101	[M-H2O-H]-	C15H18N2O9	-	4105-38-8 | 293738-13-3	20058	-	-	-	-	23554.1	179971	319808	237363	116967	263933	1.42708e+06	837153	1.22527e+06	1.00886e+06	271025	581277	762122	96946.5	2.24842e+06	125085	547647	715892	-	0.549395	0.499832	0.728473	-0.457052
FDATN01319N	T3_negative	Allapinin	Others	Medicine	565.302	666.235	[M-H2O-H]-	C32H45BrN2O8	-	97792-45-5	51346120	-	-	-	-	290275	67146.4	241817	84227.9	3.88937e+06	270351	82846.9	100800	166350	13429.3	13429.3	13429.3	13429.3	13429.3	13429.3	13429.3	13429.3	13429.3	-	2.07222	0.211549	42.9674	5.42517
FDATN01438N	T3_negative	Monosodium glutamate	Others	Medicine	146.046	169.035	[M-H]-	C5H8NNaO4	-	142-47-2 | 16177-21-2 | 6106-04-3	23672308	-	-	-	-	1.42019e+07	1.01976e+07	1.79505e+07	1.65098e+07	8.39336e+06	1.00915e+07	8.29432e+06	8.35487e+06	2.73597e+06	3.30575e+06	5.37064e+06	2.00657e+06	3.7668e+06	9.49642e+06	5.1383e+06	8.67802e+06	7.58914e+06	7.48472e+06	-	1.22939	0.0183877	1.83074	0.87243
FDATN01439N	T3_negative	Sodium ferulate	Others	Medicine	193.051	216.04	[M-H]-	C10H9NaO4	-	24276-84-4 | 151109-65-8	23669636	-	-	-	-	94982.5	6.02989e+06	5.28991e+06	4.70922e+06	5.32837e+06	5.0252e+06	3.38213e+06	1.29989e+07	1.63504e+06	3.98298e+07	6.86759e+06	6.80621e+07	3.10527e+07	1.21331e+07	2.96496e+07	1.12853e+07	5.77986e+06	8.21689e+06	-	1.5281	0.0272481	0.209011	-2.25835
FDATN01470N	T3_negative	DL-Citrulline	Others	Medicine	174.088	175.096	[M-H]-	C6H13N3O3	-	-	833	HMDB0250742	-	-	-	1.01534e+07	1.11522e+07	1.94598e+07	1.81886e+07	5.35996e+06	6.43527e+06	4.06538e+06	6.64382e+06	1.86582e+06	7.80214e+06	6.22619e+06	2.23043e+06	4.83257e+06	7.95061e+06	6.42291e+06	5.05686e+06	3.4143e+06	3.82664e+06	-	0.77858	0.0961557	1.74455	0.802854
FDATN01519N	T3_negative	D-phenylalanine	Amino acid and Its metabolites	Amino acids	164.072	165.079	[M-H]-	C9H11NO2	-	673-06-3	71567	-	-	-	C02265	1.24248e+07	6.89903e+06	1.38862e+07	7.96137e+06	3.82539e+06	4.81735e+06	2.99112e+06	7.26854e+06	1.25429e+06	4.87548e+06	3.10059e+06	2.24425e+06	3.63121e+06	3.83161e+06	4.13912e+06	2.34301e+06	2.48696e+06	2.47495e+06	ko00360,ko00470,ko01100,ko04742	1.13487	0.0349146	2.10553	1.07418
FDATP00898P	T3_positive	Buspirone hydrochloride	Others	Medicine	386.252	421.224	[M+H]+	C21H32ClN5O2	-	33386-08-2	36431	-	-	-	-	352379	390337	466377	549474	126066	202832	122040	127546	138689	532900	165987	551331	335693	254977	167217	146379	83063.8	69098.2	-	0.20639	0.821933	1.07331	0.102064
FDATP01419HN	HILIC_negative	Fosfosal	Organic acid and Its derivatives	Phosphoric acids	198.984	217.998	[M-H2O-H]-	C7H7O6P	-	-	3418	HMDB0252467	-	-	-	499512	72333.2	11862.3	17568.2	542477	206967	191710	311806	1.43192e+06	120401	22046.8	770969	630175	98956.9	244702	364272	339408	307100	-	0.216165	0.802999	1.13393	0.181329
Lmzn006284HN	HILIC_negative	Corosolic acid	Organic acid and Its derivatives	Organic acid and Its derivatives	471.347	472.355	[M-H]-	C30H48O4	-	4547-24-4	6918774	-	-	-	-	150912	211883	204526	198424	77664.9	280493	146676	770491	483505	430086	682818	471721	234178	424043	488606	400901	246544	565810	-	1.23644	0.0886603	0.639991	-0.643878
MADN0001	HILIC_negative	L-Glycine	Amino acid and Its metabolites	Amino acids	74.02	75.032	[M-H]-	C2H5NO2	-	56-40-6	750	HMDB0000123	15428	20	C00037	1.17113e+06	671978	1.2827e+06	704925	291151	456807	306647	642582	156157	366285	329558	219250	235708	307653	427438	188126	251052	248584	ko00120,ko00230,ko00260,ko00310,ko00440,ko00470,ko00480,ko00630,ko00730,ko00785,ko00860,ko00970,ko01100,ko01200,ko01230,ko01240,ko02010,ko04080,ko04721,ko04974,ko04978,ko05230	1.32295	0.0285319	2.20856	1.14311
MADN0018	HILIC_negative	N-Propionylglycine	Amino acid and Its metabolites	Amino acid derivatives	130.05	131.058	[M-H]-	C5H9NO3	-	21709-90-0	98681	HMDB0000783	89836	5749	-	117019	126593	340471	98477.3	33840.2	46221.1	81993.4	153295	42981.2	79633.8	127596	238952	58687.5	93440.9	89428.6	22321.6	94125.9	68333.8	-	0.197104	0.623034	1.19297	0.254558
MADN0021	HILIC_negative	Sarcosine	Amino acid and Its metabolites	Amino acids	88.04	89.0477	[M-H]-	C3H7NO2	-	107-97-1	1088	HMDB0000271	15611	51	C00213	3.97295e+06	2.70119e+06	4.5274e+06	2.12324e+06	992935	1.73505e+06	1.2229e+06	2.78202e+06	539477	1.08937e+06	1.36207e+06	535613	839443	1.25433e+06	1.37791e+06	838268	1.10303e+06	1.25409e+06	ko00260,ko00330,ko01100	1.27891	0.0270397	2.13351	1.09323
MADN0026	HILIC_negative	1-Methyladenine	Nucleotide and Its metabolites	Nucleotide and Its metabolites	148.06	149.07	[M-H]-	C6H7N5	-	5142-22-3	135398646	HMDB0011599	18083	-	C02216	51949.8	99951.5	78033.4	64000.6	45590	57885.7	51266.5	95538.9	36176.1	82434.7	72797.1	45595.8	92732.2	68383.7	63998	45604.2	75745.5	56119.7	-	0.289155	0.783209	0.961853	-0.0561118
MADN0040	HILIC_negative	Succinic Acid	Organic acid and Its derivatives	Organic acid and Its derivatives	117.02	118.027	[M-H]-	C4H6O4	-	110-15-6	1110	HMDB0000254	-	-	C00042	5.94725e+07	1.8777e+07	4.91586e+07	1.20683e+07	1.64001e+06	5.2734e+06	1.94412e+07	2.68071e+07	1.21038e+07	4.14247e+06	8.69581e+06	2.48883e+06	6.74726e+06	1.21227e+07	9.11851e+06	7.07445e+06	1.43466e+07	1.05692e+07	ko00020,ko00190,ko00250,ko00310,ko00350,ko00360,ko00620,ko00630,ko00640,ko00650,ko00760,ko00920,ko01100,ko01200,ko04024,ko04727,ko04922,ko05230	1.02201	0.0601093	2.7188	1.44297
MADN0041	HILIC_negative	α-Ketoglutaric Acid (α-KG)	Organic acid and Its derivatives	Organic acid and Its derivatives	145.01	146.022	[M-H]-	C5H6O5	-	328-50-7	51	HMDB0000208	30915	5218	C00026	753307	4.89776e+06	846292	1.27579e+06	1.55138e+06	1.25507e+06	1.35549e+06	1.20408e+06	1.34552e+06	787244	2.72914e+06	412337	1.13316e+06	2.75239e+06	1.59884e+06	1.67471e+06	2.1403e+06	1.87988e+06	ko00020,ko00040,ko00053,ko00220,ko00250,ko00310,ko00340,ko00430,ko00470,ko00630,ko00650,ko00785,ko01100,ko01200,ko01210,ko01230,ko01240,ko04066,ko04727,ko04922,ko04964,ko04976,ko05230	0.15296	0.891501	0.958744	-0.0607822
MADN0042	HILIC_negative	Aconitic Acid	Organic acid and Its derivatives	Organic acid and Its derivatives	173.01	174.016	[M-H]-	C6H6O6	-	585-84-2	643757	HMDB0000072	32805	5130	C00417	260657	234230	156889	143924	180428	201670	243614	686869	318672	403593	282404	391489	408917	231484	297002	263331	297431	301219	ko00020,ko00630,ko01100,ko01210	0.855225	0.4184	0.843609	-0.245354
MADN0045	HILIC_negative	Arabitol	Carbohydrates and Its metabolites	Sugar Alcoholss	151.06	152.068	[M-H]-	C5H12O5	-	488-82-4	827	HMDB0000568	18333	5551	C01904	177241	70566.6	105428	62276.2	18425.7	47322.7	38004.8	141935	27282.6	53125.9	78870.8	30566.2	39510.7	72841.6	44005.8	29063.3	62082.3	82078.4	ko00040,ko01100	0.387023	0.285232	1.39894	0.484337
MADN0054	HILIC_negative	D-Glucose 6-Phosphate	Carbohydrates and Its metabolites	Phosphate sugars	259.02	260.03	[M-H]-	C6H13O9P	-	56-73-5	439958	HMDB0001401	4170	145	C00092	1.07985e+06	472497	28901	139718	949674	1.16539e+06	2.30612e+06	1.55026e+06	3.39875e+07	1.88558e+06	225244	1.93042e+07	1.54217e+07	1.56327e+06	4.64716e+06	3.86706e+06	4.46253e+06	5.62501e+06	ko00500,ko00524,ko00562,ko01100,ko04911,ko04917,ko04918,ko04931,ko04973,ko05230,ko05415	0.941886	0.697054	0.731204	-0.451654
MADN0055	HILIC_negative	Arabinose	Carbohydrates and Its metabolites	Sugars	149.05	150.053	[M-H]-	C5H10O5	-	147-81-9	66308	HMDB0029942	46983	-	C00259	295736	113222	453499	112080	16646.1	68074.4	90594.3	425660	121757	98260.6	89870.7	927894	82466.1	59739.1	68466.2	50637.4	168606	222826	ko00040,ko00053,ko00520,ko01100,ko01250,ko02010	0.156397	0.942314	0.959577	-0.0595294
MADN0066	HILIC_negative	Ascorbic acid	CoEnzyme and vitamins	CoEnzyme and vitamins	175.02	176.032	[M-H]-	C6H8O6	-	50-81-7	54670067	HMDB0000044	29073	3753	C00072	1.75073e+08	2.02562e+08	134914649	110906602	1.8273e+08	2.03475e+08	8.59828e+06	5.5304e+07	6.14804e+07	6.02777e+07	7.51136e+07	3.718e+07	5.91499e+07	4.58827e+07	4.99072e+07	1.06558e+08	7.70742e+07	7.83578e+07	ko00053,ko00480,ko01100,ko01240,ko04066,ko04977	0.721036	0.0361096	1.92543	0.94518
MADN0068	HILIC_negative	Orotic Acid	CoEnzyme and vitamins	CoEnzyme and vitamins	155.01	156.017	[M-H]-	C5H4N2O4	-	65-86-1	967	HMDB0000226	16742	318	C00295	4.33775e+06	1.92293e+06	3.48625e+06	2.18134e+06	2.35454e+06	3.71486e+06	2.37368e+06	1.88702e+06	185123	1.29787e+06	505113	238955	843913	1.30162e+06	1.13996e+06	1.904e+06	1.54879e+06	1.12277e+06	ko00240,ko01100,ko01240	1.03616	0.00960782	2.26633	1.18036
MADN0073	HILIC_negative	Taurine	Organic acid and Its derivatives	Sulfonic acids	124.01	125.015	[M-H]-	C2H7NO3S	-	107-35-7	1123	HMDB0000251	15891	31	C00245	5.47051e+06	7.16804e+06	3.85695e+06	3.05164e+06	1.57461e+07	3.24424e+06	4.02961e+06	4.02457e+06	1.38806e+06	7.85713e+06	3.7261e+06	1.1502e+07	4.93782e+06	1.70285e+06	1.95529e+06	1.50668e+06	3.87413e+06	4.40494e+06	ko00120,ko00430,ko00920,ko01100,ko02010,ko04080	0.238886	0.689473	1.15706	0.210463
MADN0080	HILIC_negative	3-Hydroxybutanoic acid	Organic acid and Its derivatives	Organic acid and Its derivatives	103.04	104.047	[M-H]-	C4H8O3	-	300-85-6	441	HMDB0000011	17066	-	C01089	209090	262827	254823	255912	512008	272823	1.98489e+06	134376	98642.8	344606	174176	103511	142233	469172	495135	218957	193229	221031	ko00650,ko01100,ko04024	0.281602	0.395686	1.68726	0.754682
MADN0086	HILIC_negative	Creatine	Organic acid and Its derivatives	Organic acid and Its derivatives	130.06	131.07	[M-H]-	C4H9N3O2	-	57-00-1	586	HMDB0000064	16919	7	C00300	8.09874e+06	5.30207e+06	1.33687e+06	839221	1.90053e+06	6.23005e+06	3.84974e+06	1.09681e+06	1.43451e+06	1.14601e+06	2.07978e+06	584986	1.31279e+06	1.66497e+06	1.61433e+06	1.83874e+06	2.10946e+06	2.66298e+06	ko00260,ko00330,ko01100	0.883876	0.0980611	2.00403	1.0029
MADN0097	HILIC_negative	L-Dihydroorotic Acid	Organic acid and Its derivatives	Organic acid and Its derivatives	157.03	158.033	[M-H]-	C5H6N2O4	-	5988-19-2	439216	HMDB0003349	17025	6899	C00337	2.63783e+06	7.39006e+06	1.00205e+07	2.66359e+06	1.83929e+06	1.26148e+06	163557	641795	21506.9	389935	255050	128696	193087	680388	247339	589728	89949.6	221750	ko00240,ko01100,ko01240	1.13602	0.0506709	9.52803	3.25218
MADN0099	HILIC_negative	Malonic acid	Organic acid and Its derivatives	Organic acid and Its derivatives	103	104.011	[M-H]-	C3H4O4	-	141-82-2	867	HMDB0000691	30794	3237	C00383	179904	111309	76536.9	66528.6	87967.1	100061	120330	158280	90100.5	117669	120922	129258	103939	104709	124642	86787.8	132677	125805	ko00061,ko00240,ko00410,ko01100,ko01212	0.442176	0.657432	0.947064	-0.078466
MADN0107	HILIC_negative	Shikimic Acid	Organic acid and Its derivatives	Organic acid and Its derivatives	173.05	174.053	[M-H]-	C7H10O5	-	138-59-0	8742	HMDB0003070	16119	338	C00493	113131	68778.9	18174.3	12245.2	22335.6	71512	30458	40649.1	35304	2449.03	2449.03	2449.03	2449.03	2449.03	2449.03	2449.03	2449.03	2449.03	ko00400,ko01100,ko01230,ko01240	2.30652	0.00402904	18.7189	4.22642
MADN0117	HILIC_negative	Acetaminophen Glucuronide	Alcohol and amines	Amines	326.09	327.095	[M-H]-	C14H17NO8	-	16110-10-4	83944	HMDB0010316	32636	-	-	18517.3	28560.3	76436.9	105550	27576.8	50274.7	249095	210169	315760	285376	121649	353098	182706	118638	330991	162852	177125	209560	-	1.32024	0.059134	0.557127	-0.843921
MADN0124	HILIC_negative	Β-Pseudouridine	Nucleotide and Its metabolites	Nucleotide and Its metabolites	243.06	244.07	[M-H]-	C9H12N2O6	-	1445-07-4	15047	HMDB0000767	17802	5734	C02067	1.61285e+07	1.37294e+07	1.36377e+07	1.08108e+07	1.33682e+07	1.50777e+07	1.24096e+07	4.67556e+07	9.16198e+06	2.13808e+07	1.86697e+07	1.57491e+07	1.39174e+07	2.44249e+07	2.9297e+07	1.2038e+07	1.58491e+07	2.15943e+07	ko00240,ko01100	0.732706	0.577125	0.873693	-0.194801
MADN0126	HILIC_negative	Orotidine	Nucleotide and Its metabolites	Nucleotide and Its metabolites	287.05	288.059	[M-H]-	C10H12N2O8	-	314-50-1	92751	HMDB0000788	25722	5754	C01103	224752	561740	545427	587751	157258	224803	145477	440400	308637	391992	421354	225865	410284	275815	312495	366516	111211	99843.8	ko00240,ko01100,ko01240	0.399699	0.389481	1.2221	0.28936
MADN0127	HILIC_negative	2'-Deoxycytidine-5'-Monophosphate	Nucleotide and Its metabolites	Nucleotide and Its metabolites	306.05	307.057	[M-H]-	C9H14N3O7P	-	1032-65-1	13945	HMDB0001202	15918	6078	C00239	58893.6	39512.1	10475.9	45614.5	262143	103905	4745.78	17522.8	30661	29213.9	66496.8	29243.9	49496.9	12875.7	112298	7438.43	20310.5	21015.2	ko00240,ko01100,ko01232	0.219945	0.406309	1.64607	0.719029
MADN0129	HILIC_negative	Fructose-6-phosphate	Carbohydrates and Its metabolites	Phosphate sugars	259.02	272.017	[M-H]-	C6H13O9P	-	643-13-0	69507	HMDB0000124	15946	5159	-	47788.7	129981	120409	105169	304252	364568	79025.4	161176	133721	172467	62504	156260	145413	62846.4	99869.6	64480.5	86874.3	94698.6	-	0.717416	0.169465	1.52958	0.613138
MADN0143	HILIC_negative	Methyl beta-D-galactopyranoside	Carbohydrates and Its metabolites	Sugar derivatives	193.07	194.079	[M-H]-	C7H14O6	-	1824-94-8	94214	-	-	-	C03619	47600.8	33006.5	52008.3	58007.3	27587.9	108018	64826.9	25374.8	44702.6	70020	34011	104142	58288.1	47005.2	49545.3	21509.7	19443	35007.2	ko02010	0.155383	0.842436	1.05048	0.0710544
MADN0148	HILIC_negative	Thiodiglycolic Acid	Organic acid and Its derivatives	Organic acid and Its derivatives	148.99	149.999	[M-H]-	C4H6O4S	-	123-93-3	31277	HMDB0042032	35012	-	C14872	54369.7	58648.4	91935.4	121693	68014.7	96333.3	136938	146530	339225	136012	109557	144176	109431	141263	323981	160576	126292	154307	ko00980	0.870518	0.386791	0.792324	-0.335837
MADN0154	HILIC_negative	4-Hydroxycyclohexylcarboxylic acid	Organic acid and Its derivatives	Organic acid and Its derivatives	143.07	144.079	[M-H]-	C7H12O3	-	3685-26-5	151138	HMDB0001988	16817	-	C04404	719260	170538	300120	932312	95912.6	568600	119840	410039	691783	933515	163936	150412	196143	767389	291873	217164	472757	544836	-	0.0253541	0.829892	1.07233	0.100752
MADN0156	HILIC_negative	3-Hydroxyglutaric acid	Organic acid and Its derivatives	Organic acid and Its derivatives	147.03	148.037	[M-H]-	C5H8O5	-	638-18-6	181976	HMDB0000428	-	5417	C03196	1.25789e+07	7.81023e+06	1.49294e+07	5.71306e+06	2.15736e+06	2.79319e+06	4.08634e+06	2.14318e+07	3.54604e+06	990703	3.56311e+06	1.14215e+06	806943	2.95242e+06	3.35666e+06	1.34681e+06	4.69209e+06	4.44668e+06	ko00310,ko01100	1.52555	0.032078	3.22121	1.6876
MADN0159	HILIC_negative	N-Acetylornithine	Amino acid and Its metabolites	Amino acid derivatives	173.09	174.101	[M-H]-	C7H14N2O3	-	6205-08-09	439232	HMDB0003357	16543	-	C00437	754126	632314	455328	548766	215430	419417	1.56466e+06	511793	285828	317089	552751	232309	538682	592334	702696	468982	1.24388e+06	1.19224e+06	ko00220,ko01100,ko01210,ko01230	0.216855	0.779827	0.922394	-0.116546
MADN0161*179	HILIC_negative	Mannitol	Carbohydrates and Its metabolites	Sugar Alcoholss	181.07	182.079	[M-H]-	C6H14O6	-	69-65-8	6251	HMDB0000765	16899	142	C00392	546277	254646	551675	682889	139883	289560	354784	627108	428295	414932	550898	382954	346043	306281	598307	465189	378408	455362	ko00051,ko01100,ko02010	0.254379	0.970778	0.994034	-0.00863256
MADN0166HN	HILIC_negative	Levoglucosan	Carbohydrates and Its metabolites	Sugars	207.05	162.053	[M+HCOO]-	C6H10O5	-	498-07-7	2724705	HMDB0000640	30997	5613	-	62361.1	1.93846e+06	2.38148e+06	5.45215e+06	1.99818e+06	2.92622e+06	1.69744e+06	2.7453e+06	5.23763e+06	3.82783e+06	2.8713e+06	4.30617e+06	2.8389e+06	225730	6.39777e+06	4.60458e+06	4.54113e+06	5.24735e+06	-	0.549172	0.175387	0.701053	-0.512405
MADN0172	HILIC_negative	Ribitol	Carbohydrates and Its metabolites	Sugar Alcoholss	151.06	152.068	[M-H]-	C5H12O5	-	488-81-3	6912	HMDB0000508	15963	316	C00474	158584	72829.4	117615	87242.9	21164.4	43538.2	38679.8	135293	45930	45657.4	118721	79544.3	33926.1	66142.3	55598.1	29629	75500.1	96269	ko00040,ko00740,ko01100	0.242696	0.489222	1.19949	0.262419
MADN0173HN	HILIC_negative	Fructose	Carbohydrates and Its metabolites	Sugars	239.078	180.063	[M+CH3COO]-	C6H12O6	-	57-48-7 | 30237-26-4 | 25702-76-5 | 139686-85-4	5984	HMDB0062538	48095	-	-	6113.16	28390.7	39539.5	20285.7	29126	55778.1	63424.8	67963.9	66465.5	135905	74017.9	144016	42069.4	45199.6	91408.8	47761.9	43329.4	64902.1	-	1.24293	0.0405333	0.547606	-0.868789
MADN0181	HILIC_negative	Sucrose	Carbohydrates and Its metabolites	Sugars	341.11	342.116	[M-H]-	C12H22O11	-	57-50-1	5988	HMDB0000258	-	-	C00089	74005.6	1.12193e+06	101476	99239.1	55311.9	76088.9	82889.5	137995	418983	140856	96363.6	140812	288351	73808.6	114619	94145	78594.2	70115.1	ko00052,ko00500,ko01100,ko02010,ko04742,ko04973	0.410025	0.342582	1.97503	0.981874
MADN0186	HILIC_negative	4-Hydroxy-2-Oxoglutaric Acid	Organic acid and Its derivatives	Organic acid and Its derivatives	161.01	162.016	[M-H]-	C5H6O6	-	1187-99-1	599	HMDB0002070	30923	6471	C01127	21085.9	61875	109462	80569.4	33956.1	56616.1	82109.6	80969.3	113012	103989	64004.1	140030	87035.3	57228.6	94158.8	66687.1	79340.3	74390.9	ko00630,ko01100	0.73083	0.30693	0.834118	-0.261676
MADN0200	HILIC_negative	Ala-gln	Amino acid and Its metabolites	Small Peptide	216.1	217.106	[M-H]-	C8H15N3O4	-	39537-23-0	123935	HMDB0028685	73788	-	C00107	760895	652320	2.08417e+06	1.02513e+06	665010	923470	447418	484878	329785	544461	321776	551066	349817	455169	401142	312686	469848	393004	ko02010	1.3895	0.053597	1.94081	0.956659
MADN0201	HILIC_negative	Oxaceprol	Amino acid and Its metabolites	Amino acid derivatives	172.06	173.069	[M-H]-	C7H11NO4	-	33996-33-7	65784	-	-	-	D07215	996894	332870	1.78943e+06	339944	151776	419481	193067	688321	219372	375529	227192	96226.1	183477	397243	399301	219167	339758	223791	-	0.970146	0.136237	2.08441	1.05964
MADN0225	HILIC_negative	Sedoheptulose	Carbohydrates and Its metabolites	Carboxylic acids and derivatives	209.07	210.073	[M-H]-	C7H14O7	-	-	5459879	HMDB0003219	130460	3344	-	122434	47406.7	91918.1	85842.6	62765.9	70980.2	71974.5	148713	86542.4	98007	244165	148758	71214.2	152107	168117	147555	354657	253352	-	1.53516	0.0124022	0.481447	-1.05455
MADN0229	HILIC_negative	3-Phosphoglyceric acid	Organic acid and Its derivatives	Phosphoric acids	184.99	185.993	[M-H]-	C3H7O7P	-	3443-58-1	439183	HMDB0060180	17794	-	C00197	30717	209132	144154	98226.4	128557	195067	90635.5	138121	302050	172177	531115	190028	139572	146380	215723	163753	192623	309815	ko00010,ko00030,ko00260,ko00270,ko00561,ko00630,ko01100,ko01200,ko01230,ko01240,ko04922,ko05230	1.04507	0.123344	0.648491	-0.624842
MADN0243	HILIC_negative	Glucoronic Acid	Carbohydrates and Its metabolites	Sugar acids	193.04	194.043	[M-H]-	C6H10O7	-	6556-12-03	65041	HMDB0000127	42717	161	C00191	569996	5.21363e+06	3.3528e+06	3.11102e+06	7.2241e+06	5.57248e+06	3.58324e+06	1.31979e+07	1.18093e+07	3.12375e+07	1.33982e+07	1.50551e+07	2.1705e+07	7.41598e+06	1.14874e+07	3.73957e+06	7.4271e+06	7.71782e+06	ko00040,ko00053,ko00520,ko00562,ko01100,ko01240,ko01250	1.2945	0.0417816	0.450016	-1.15195
MADN0293	HILIC_negative	N-Methyl-D-Aspartic Acid	Amino acid and Its metabolites	Amino acid derivatives	146.05	147.053	[M-H]-	C5H9NO4	-	6384-92-5	22880	HMDB0002393	31882	6662	C12269	3.11897e+07	2.18394e+07	3.97392e+07	2.6842e+07	1.1894e+07	1.68685e+07	1.6323e+07	1.53395e+07	5.99829e+06	6.72322e+06	1.06265e+07	3.44123e+06	6.53754e+06	1.20494e+07	9.62125e+06	8.09251e+06	1.32405e+07	1.38876e+07	-	1.49958	0.0117428	2.20891	1.14333
MADN0347	HILIC_negative	3-Dehydroshikimate	Organic acid and Its derivatives	Organic acid and Its derivatives	171.03	172.037	[M-H]-	C7H8O5	-	2922-42-1	439774	HMDB0000390	-	5379	C02637	3073.66	132384	3073.66	3073.66	3073.66	201075	3073.66	3073.66	36693	44118	29573.1	122440	59112.2	20705.2	58514.4	15368.3	34427.1	32410.8	ko00400,ko01100,ko01230,ko01240	1.13699	0.908733	0.932619	-0.10064
MADN0361	HILIC_negative	2-Hydroxyethanesulfonate	Organic acid and Its derivatives	Sulfonic acids	124.99	125.999	[M-H]-	C2H6O4S	-	1562-00-1	7866	HMDB0003903	1157	6987	C05123	174879	97744.7	213093	92593.9	2.63868e+06	64827.6	69079.4	369712	366452	1.85895e+06	275835	493340	779173	41301.6	120406	37614.5	428047	463493	ko00430,ko01100	0.285073	0.89314	0.908606	-0.138273
MADN0375	HILIC_negative	2-Hydroxyadipic acid	Organic acid and Its derivatives	Organic acid and Its derivatives	161.05	162.053	[M-H]-	C6H10O5	-	18294-85-4	193530	HMDB0000321	17023	5310	C02360	50008.6	76715.4	55928.2	148249	69773	76998.7	120223	165275	246680	124400	135661	97428.7	93950.3	149569	181587	206332	141271	216916	-	1.03996	0.173075	0.74964	-0.41573
MADN0379	HILIC_negative	5,6-Dihydrouridine	Nucleotide and Its metabolites	Nucleotide and Its metabolites	245.08	246.085	[M-H]-	C9H14N2O6	-	5627-05-04	94312	HMDB0000497	23774	5483	-	70549	81109.8	117597	219101	150275	124561	210781	300310	452431	266817	211992	224968	182245	164748	329650	217006	186245	311433	-	0.889752	0.382669	0.824166	-0.278993
MADN0385	HILIC_negative	4-Carboxypyrazole	Organic acid and Its derivatives	Organic acid and Its derivatives	111.02	112.027	[M-H]-	C4H4N2O2	-	37718-11-9	3015937	HMDB0060760	-	-	-	307274	116946	182749	120904	140531	244769	160800	127761	23761.5	85492.5	28497.5	22602.6	66868.6	87434.3	66831.6	133020	110979	57976.3	-	1.22609	0.0150528	2.16081	1.11157
MADN0427	HILIC_negative	Malic acid	Organic acid and Its derivatives	Organic acid and Its derivatives	133.01	134.088	[M-H]-	C4H6O5	-	97-67-6	222656	HMDB0000156	30797	-	-	1.29792e+06	429351	90319.3	158361	878871	657452	1.07366e+06	672018	309725	424527	559709	440507	503825	641719	775018	565957	660418	759646	-	0.439857	0.859075	1.04433	0.062583
MADN0437	HILIC_negative	His-Ala	Amino acid and Its metabolites	Small Peptide	225.1	226.1	[M-H]-	C9H14N4O3	-	16874-75-2	101180	HMDB0028878	-	-	C00107	37624.5	28304.5	57298.3	39344.5	66254.8	49013.2	14453.6	44868.5	17831.9	78696.4	26239.4	112501	60485.7	24849.4	37973	30114	19940.4	21412.6	ko02010	0.186111	0.608211	0.861192	-0.215593
MADN0439	HILIC_negative	Ala-Glu	Amino acid and Its metabolites	Small Peptide	217.08	218.21	[M-H]-	C8H14N2O5	-	13187-90-1	128841	HMDB0028686	61565	-	C20958	1.3734e+06	2.60305e+06	3.2007e+06	2.0504e+06	1.96162e+06	1.65219e+06	2.05495e+06	1.55788e+06	1.32343e+06	2.56496e+06	663528	780339	1.55623e+06	1.26536e+06	1.32706e+06	1.0507e+06	1.47759e+06	1.08787e+06	-	1.34624	0.0276933	1.50995	0.594502
MADN0460	HILIC_negative	His-Ile	Amino acid and Its metabolites	Small Peptide	267.15	268.31	[M-H]-	C12H20N4O3	-	129050-48-2	9900065	-	-	-	C00107	143031	191665	228829	228785	72017.3	96331.7	28285.3	62993.8	42395.5	190061	56734.8	197205	142770	95432.7	93632.2	69327.9	21589.5	45017.1	ko02010	0.248788	0.554932	1.20023	0.26331
MADN0461	HILIC_negative	Ile-Ala	Amino acid and Its metabolites	Small Peptide	201.12	202.25	[M-H]-	C9H18N2O3	-	24787-73-3	7009577	-	-	-	C00107	194919	187792	320196	332924	347513	274348	96435.7	195999	101375	445838	132723	499701	341543	265824	236420	197364	65668.9	80740.9	ko02010	0.0513202	0.69905	0.905411	-0.143355
MADN0463	HILIC_negative	Val-Asp	Amino acid and Its metabolites	Small Peptide	231.1	232.23	[M-H]-	C9H16N2O5	-	20556-16-5	7009608	HMDB0029123	-	-	C00107	5.14239e+06	2.58151e+06	3.02776e+06	2.14084e+06	1.88817e+06	3.81034e+06	862549	2.29971e+06	962239	3.15579e+06	653012	2.68163e+06	1.70809e+06	776018	2.81805e+06	905235	551216	462770	ko02010	1.04308	0.103572	1.65664	0.728258
MADN0467	HILIC_negative	cyclo(gly-glu)	Amino acid and Its metabolites	Small Peptide	185.06	186.065	[M-H]-	C7H10N2O4	-	16364-35-5	7408483	-	-	-	C00107	23045.2	71211.4	83872.5	95155.4	33258.1	30463.1	33919.8	26378.8	60913	31143.3	38145.1	42061.1	28194.2	46817.6	61627.5	59654.3	61400.5	55256.8	ko02010	0.0172015	0.715226	1.07994	0.110947
MADN0505	HILIC_negative	Sulfoacetic acid	Organic acid and Its derivatives	Organicacid and Its derivatives	138.97	140.12	[M-H]-	C2H4O5S	-	123-43-3	31257	-	-	-	C14179	267860	217147	190017	347687	301112	222379	134323	240556	425444	455877	153402	508069	285485	73589.3	736559	108201	700476	885636	ko00430	0.428894	0.126638	0.60055	-0.735644
MADN0516	HILIC_negative	Pyridine-3,4-dicarboxylic acid	Heterocyclic compounds	Pyridine and pyridine derivatives	166.01	124.1	[M-H]-	C7H5NO4	-	490-11-9	10273	-	-	-	C03722	56410.6	67623.3	153101	151268	62878.8	95476.9	103958	257337	288513	132346	114634	101444	79216	110483	204088	191171	173542	202887	ko00380,ko00410,ko00760,ko01100,ko01240	0.396219	0.805994	0.944081	-0.0830176
MADN0527	HILIC_negative	L-Iditol	Carbohydrates and Its metabolites	Carboxylic acids and derivatives	181.07	182.079	[M-H]-	C6H14O6	-	488-45-9	5460044	HMDB11632	18202	-	-	473921	285984	667498	803036	157982	324377	365904	631324	483765	476367	584409	456124	366127	349478	677107	568310	520131	552294	-	0.49475	0.616883	0.921642	-0.117722
MADN0552	HILIC_negative	Inositol 1-phosphate	Alcohol and amines	Alcohols	259.02	260.03	[M-H]-	C6H13O9P	-	573-35-3	107737	HMDB00213	18169	5223	-	538525	189399	16599.2	41746	2.46893e+06	832032	715935	1.68438e+06	1.10227e+07	1.02154e+06	92320.1	9.65984e+06	4.99421e+06	623522	1.5297e+06	1.74927e+06	2146463	2.41102e+06	-	0.738095	0.632099	0.722731	-0.468469
MADN0574	HILIC_negative	2-hydroxypentanedioic acid	Organic acid and Its derivatives	Organicacid and Its derivatives	147.03	148.11	[M-H]-	C5H8O5	-	2889-31-8	43	HMDB0059655	17084	-	C02630	1.43753e+06	772719	1.53816e+06	457849	202477	272393	482027	2.53267e+06	372968	84475	445210	99730.8	89015.8	344116	334706	133194	466731	650040	ko00650,ko01100	1.40396	0.0521746	3.04803	1.60788
MADN0577	HILIC_negative	d-Myo-inositol 4-monophosphate ammonium salt	Alcohol and amines	Alcohols	259.02	260.14	[M-H]-	C6H13O9P	-	142760-33-6	71684577	-	-	-	C03546	395837	61288.9	22610.9	96119.8	4.58662e+06	1.37072e+06	1.44111e+06	827108	1.82479e+07	319341	41167.1	1.70115e+07	8.21511e+06	374320	2.75092e+06	2.94735e+06	3.69861e+06	4.18242e+06	ko00562,ko01100,ko04070	0.58759	0.608656	0.684088	-0.547746
MADN0581N	T3_negative	F-Amidine (trifluoroacetate salt)	Organic acid and Its derivatives	Organic acid and Its derivatives	293.14	294.149	[M-H]-	C14H19FN4O2	-	877617-46-4	11589583	-	-	-	-	16229.7	46777.2	12883.7	23040.4	18419.4	39616.9	11262.8	30374.8	18350.1	14120.4	26527.8	13413.3	24701.7	16449.2	13507.3	19078.6	8474.35	22579.8	-	0.718398	0.183728	1.36576	0.449709
MADN0583	HILIC_negative	N-glutarylglycine	Amino acid and Its metabolites	Amino acid derivatives	188.06	189.17	[M-H]-	C7H11NO5	-	17686-38-3	23592950	HMDB0000590	-	5569	-	398911	700778	340281	516676	236166	379757	933884	205428	169441	178210	460237	83193.6	213085	549903	308225	418766	724317	803023	-	0.177615	0.894217	1.03808	0.0539111
MADN0589	HILIC_negative	N-ethylene glycol neuraminic acid	Amino acid and Its metabolites	Amino acid derivatives	324.09	325.101	[M-H]-	C11H19NO10	-	1113-83-3	123802	HMDB0000833	62084	3580	C03410	1.2265e+07	1.15539e+07	1.32492e+07	6.42645e+06	1.51757e+06	1.7238e+07	9.49869e+06	1.15645e+07	697009	6.34299e+06	4.68938e+06	893525	1.08526e+06	8.38128e+06	6.64016e+06	4.59252e+06	2.51992e+06	4.31717e+06	ko00520	0.76087	0.0313175	2.12888	1.0901
MADN0596	HILIC_negative	Ser-Ala	Amino acid and Its metabolites	Amino acid derivatives	175.07	176.08	[M-H]-	C6H12N2O4	-	6403-17-4	7009579	-	-	-	C19719	84769.7	25854.4	83432.2	105510	100250	68099	46436.2	58178.9	31597.2	143856	50506.1	217379	108190	64988.2	80367.8	42810.2	21827.4	22961.5	-	0.19248	0.494191	0.802417	-0.317576
MADN0597	HILIC_negative	Asp-Val	Amino acid and Its metabolites	Small Peptide	231.1	232.106	[M-H]-	C9H16N2O5	-	13433-04-0	7009616	-	-	-	C00107	784439	351431	359558	294255	266553	620791	115179	381970	131451	407690	84046.4	375594	254223	104439	394485	128093	98791.5	64338.5	ko02010	1.04272	0.0962115	1.72916	0.790068
MADN0606	HILIC_negative	2,4-Pyridinedicarboxylic acid	Heterocyclic compounds	Pyridine and pyridine derivatives	166.01	167.12	[M-H]-	C7H5NO4	-	499-80-9	10365	-	-	-	-	55876.5	74742.9	151331	168412	63471.2	91326.3	105153	292182	281452	108706	114051	90170.4	86418.6	122306	208049	202977	174139	189664	-	0.282228	0.968168	0.990333	-0.0140149
MADN0608	HILIC_negative	2-Hydroxybutanoic Acid	Organic acid and Its derivatives	Organicacid and Its derivatives	103.04	104.1	[M-H]-	C4H8O3	-	600-15-7	11266	HMDB0000008	1148	3783	C05984	82008.3	112638	41165.5	68994.4	94385	46252.2	77952.3	260507	97053.9	33491	102552	52291.7	4292.14	102567	78443.1	21460.7	92124.4	107573	ko00640	0.783727	0.231891	1.48111	0.566679
MADN0624	HILIC_negative	Cytidine-5-Monophosphate	Nucleotide and Its metabolites	Nucleotide and Its metabolites	322.04	323.2	[M-H]-	C9H14N3O8P	-	63-37-6	6131	HMDB0000095	17361	5143	C00055	35548.5	257966	2850.36	3769.68	1.60959e+06	190750	14698.8	45563.8	253771	613393	34917.1	139729	694098	103903	531742	16861.3	50699.4	42649.7	ko00240,ko01100,ko01232	0.533566	0.917092	1.08372	0.115986
MADN0631	HILIC_negative	Gln-Gln	Amino acid and Its metabolites	Small Peptide	273.12	274.128	[M-H]-	C10H18N4O5	-	54419-93-1	7010588	-	-	-	C00107	148080	136682	98746.1	134891	84101.7	127267	125622	96179.2	63218.3	178043	62700.1	201899	113389	72770.7	396544	112973	94679.7	100933	ko02010	0.422121	0.347665	0.760748	-0.394509
MADN0634*181	HILIC_negative	Asn-Val	Amino acid and Its metabolites	Small Peptide	230.11	231.25	[M-H]-	C9H17N3O4	-	145314-87-0	7019993	-	-	-	C00107	78367.1	84664.7	118357	114069	73971.4	39213.4	31175.9	99042.9	40198.4	147330	40113.4	92674.1	160089	55261.6	49010.6	45012.2	22023.4	19809.9	ko02010	0.397842	0.799273	1.07561	0.105156
MADN0638	HILIC_negative	Asn-Glu	Amino acid and Its metabolites	Small Peptide	260.09	261.23	[M-H]-	C9H15N3O6	-	20917-58-2	7019991	HMDB0028730	73824	-	C00107	452636	177494	173790	178668	123878	193293	129006	127423	78720.8	102924	44595.3	137189	82825.4	95447.1	147203	80083.9	67178.5	74419.5	ko02010	1.49352	0.0405045	1.96535	0.974787
MADN0645	HILIC_negative	Asn-Ala	Amino acid and Its metabolites	Small Peptide	202.08	203.2	[M-H]-	C7H13N3O4	-	20917-57-1	9942455	HMDB0028724	-	-	C00107	594772	697984	1.06919e+06	479415	322225	555792	224736	231532	150417	188715	145148	134066	154232	162408	240572	86351.2	223113	202682	ko02010	1.70185	0.0125254	2.81409	1.49267
MADN0648	HILIC_negative	Thr-Trp	Amino acid and Its metabolites	Small Peptide	304.13	305.33	[M-H]-	C15H19N3O4	-	186761-42-2	71728368	HMDB0029072	-	-	C00107	68222.8	92219.7	103214	138817	74292	54357.1	34831.6	64934.9	25362.7	113398	43682.5	73048.4	115675	65892.4	91247.3	54536.2	42746.9	30328.2	ko02010	0.00817053	0.856909	1.04075	0.0576282
MADN0651	HILIC_negative	Asn-Gly	Amino acid and Its metabolites	Small Peptide	188.07	189.17	[M-H]-	C6H11N3O4	-	67576-72-1	9899050	HMDB0028731	73422	-	C00107	383059	579803	285369	461565	202543	375688	922240	206052	193471	154448	361947	77836	204446	446915	268937	368922	718991	815861	ko02010	0.278093	0.854419	1.05602	0.0786351
MADN0654	HILIC_negative	Asn-Lys	Amino acid and Its metabolites	Small Peptide	259.14	260.29	[M-H]-	C10H20N4O4	-	22677-58-3	16122521	-	-	-	C00107	852417	181505	157119	92633.7	127030	131399	18450.1	170355	21338.7	218006	24159.2	102612	97865.5	50709.7	73829.5	32736.5	4428.07	10911.6	ko02010	0.974559	0.181998	2.84799	1.50994
MADN0656	HILIC_negative	Asn-Phe	Amino acid and Its metabolites	Small Peptide	278.11	279.29	[M-H]-	C13H17N3O4	-	22849-01-0	11471482	-	-	-	C00107	92612.9	88996.1	93195.6	116630	39889.4	51211.1	25577.9	15506.2	29316.7	69646.3	46520.2	62474.3	41101.9	56328.2	48120.9	24581.2	8063.05	13434.2	ko02010	0.620703	0.17631	1.49333	0.578534
MEDL00363P	T3_positive	Ile-Met	Amino acid and Its metabolites	Small Peptide	525.287	262.135	[2M+H]+	C11H22N2O3S	-	42384-14-5	7020106	HMDB0028913	-	-	-	4977.51	4977.51	4977.51	4977.51	4977.51	4977.51	4977.51	4977.51	4977.51	139688	24887.6	80451.8	75429.7	39934.5	109072	63092.3	30793.2	33633.4	-	2.30712	0.00153301	0.07504	-3.7362
MEDL00375N	T3_negative	Oglufanide	Amino acid and Its metabolites	Small Peptide	332.125	333.132	[M-H]-	C16H19N3O5	-	38101-59-6	100094	HMDB0028830	73512	-	-	301066	132239	444582	165834	141747	304180	63684.8	360929	86427.3	110496	89924.8	97501.5	77350.1	91109.7	243968	97769.1	86418.5	100709	-	1.24829	0.0404845	2.01025	1.00737
MEDL00390N	T3_negative	Norlichexanthone	Flavonoids	Xanthone	317.067	258.053	[M+CH3COO]-	C14H10O5	-	20716-98-7	5281657	-	-	-	-	380254	873782	1.61124e+06	1.45201e+06	587525	1.43876e+06	3.46004e+06	2.52314e+06	3.93399e+06	2.47838e+06	5.64687e+06	2.05907e+06	1.65183e+06	3.4399e+06	3.29338e+06	1.85954e+06	5.58763e+06	5.96887e+06	-	1.33396	0.0278076	0.508379	-0.976024
MEDL00401N	T3_negative	Confertifoline	Aldehyde,Ketones,Esters	Esters	233.155	234.162	[M-H]-	C15H22O2	-	-	435751	-	-	-	-	299537	405712	571203	779873	310378	340744	460809	323917	542597	581699	518274	441878	514304	682764	468321	537776	334510	361847	-	0.623538	0.493039	0.908451	-0.138519
MEDL00543N	T3_negative	3-Methyladipic acid	Organic acid and Its derivatives	Organic acid and Its derivatives	159.067	160.074	[M-H]-	C7H12O4	-	3058-01-3 | 61898-58-6	12292	-	-	-	-	457318	603775	620910	940681	295105	836893	1.64142e+06	1.71424e+07	3.40153e+06	4.39222e+06	8.80987e+06	2.38064e+06	1.34901e+06	1.20618e+07	7.61421e+06	2.54372e+06	8.5102e+06	1.14321e+07	-	1.48627	0.123179	0.438963	-1.18783
MEDL00655P	T3_positive	Sunitinib	Others	Medicine	399.217	398.212	[M+H]+	C22H27FN4O2	-	557795-19-4	5329102	HMDB0015397	38940	-	-	69410.8	68690.6	219690	68189.1	60105.9	104891	146529	263402	258703	176945	120946	104974	122215	223377	393411	339515	111666	241269	-	0.861556	0.177825	0.686692	-0.542265
MEDL01815HN	HILIC_negative	Verbasoside	Phenolic acids	Phenolic acids	497.135	462.174	[M+Cl]-	C20H30O12	-	61548-34-3	11754080	HMDB0039233	-	-	-	39088.9	38655	18405.2	18810.4	29260.6	40974.1	53840.8	31169.5	30948.8	23504.7	31896.2	38075.1	25533.5	26752.9	26570.2	22103.2	23667.6	32387.9	-	0.627341	0.197969	1.20225	0.265738
MEDL01834N	T3_negative	Capsianoside I	Terpenoids	Ditepenoids	659.331	660.336	[M-H]-	C32H52O14	-	121924-04-7	14610541	HMDB0002318	-	-	-	1.03202e+06	3.67266e+06	392018	687975	2.41263e+06	2.26943e+06	554444	258692	406662	271492	407312	196876	324990	617726	479374	321692	321654	425931	-	1.34121	0.0498879	3.47086	1.79529
MEDL01837N	T3_negative	Nordihydrocapsiate	Phenolic acids	Phenolic acids	293.176	294.183	[M-H]-	C17H26O4	-	-	9817607	HMDB0034779	-	-	-	1.65129e+06	1.15543e+06	1.63704e+06	1.67826e+06	1.90367e+06	1.50203e+06	1.8531e+06	2.37588e+06	2.05798e+06	1.74738e+06	1.55967e+06	2.74969e+06	2.03937e+06	1.26329e+06	1.8537e+06	1.1395e+06	2153852	2.36557e+06	-	0.213255	0.580531	0.937331	-0.0933689
MEDL01843P	T3_positive	Matairesinol	Benzene and substituted derivatives	Benzene and substituted derivatives	323.128	358.142	[M+H-2H2O]+	C20H22O6	-	580-72-3	119205	HMDB0035698	6698	-	C10682	359497	1.25932e+06	965153	850904	1.31516e+06	1.67007e+06	1.45373e+06	2.79529e+06	2.26826e+06	1.85158e+06	686706	2.42743e+06	859759	578684	2.04848e+06	1.89973e+06	2.23087e+06	2.28708e+06	ko01100	0.320662	0.544768	0.870014	-0.20089
MEDL01849P	T3_positive	Solanidine	Alkaloids	Alkaloids	380.33	397.334	[M+H-H2O]+	C27H43NO	-	80-78-4	65727	HMDB0003236	28374	3517	C06543	5.85787e+06	1.14981e+06	253889	218036	949746	791126	3.21918e+06	999430	160502	990036	47634.2	387998	2.12757e+06	37604.8	437665	48283.3	19048.9	32331.5	-	1.26997	0.14532	3.29434	1.71999
MEDL01854N	T3_negative	Demethoxycurcumin	Others	Others	337.108	338.115	[M-H]-	C20H18O5	-	22608-11-3	5469424	HMDB0033801	65737	-	-	33469	38283.8	71916.2	80661.8	2686.02	139728	154659	260167	236611	146007	90942.9	149278	94360.7	52088.3	145621	134025	245628	196978	-	0.720987	0.47668	0.811345	-0.301612
MEDL01930P	T3_positive	Bis-ferulamidobutane	Alkaloids	Phenolamine	441.203	440.195	[M+H]+	C24H28N2O6	-	42369-86-8	5321825	HMDB0033468	-	-	-	288708	1.66464e+06	4.65715e+06	847034	1.80259e+06	5.00822e+07	4.8618e+07	3.26995e+06	1.26197e+06	3.58347e+07	2.15901e+07	6.34808e+07	6.61832e+07	9.86169e+06	4.69397e+07	1.8855e+07	9.28144e+06	9.47525e+07	-	1.62175	0.0336947	0.306703	-1.70508
MEDL02040N	T3_negative	(+)-Gallocatechin	Flavonoids	Flavonoid	305.069	306.074	[M-H]-	C15H14O7	-	970-73-0	65084	HMDB0038365	31018	-	C12127	17394.3	13971.6	17966.3	17721.6	15241.4	20966.3	18458.7	18355.6	20316.8	33532.6	22295.4	21583.8	17143.3	14728.3	26718.4	31323.8	16455.7	32600.9	-	1.21874	0.0353961	0.741248	-0.431973
MEDL02046HN	HILIC_negative	2-Indolecarboxylic acid	Heterocyclic compounds	Indole and Its derivatives	206.046	161.048	[M+HCOO]-	C9H7NO2	-	1477-50-5	72899	HMDB0002285	130363	6593	-	8110.05	296820	51458.4	64813.6	220279	165922	39128	254219	156792	253486	303758	292321	175675	55557.6	417632	176965	113376	156414	-	0.946882	0.150957	0.646489	-0.629302
MEDL02147N	T3_negative	Sinapyl alcohol	Benzene and substituted derivatives	Phenolics	209.084	210.089	[M-H]-	C11H14O4	-	537-33-7	5280507	HMDB0013070	64557	-	C02325	56689.2	363308	560452	745671	374830	579608	344181	1.14847e+06	985433	788281	213615	722936	621467	183784	1.98022e+06	378666	371462	556948	ko01100	0.202554	0.737552	0.886764	-0.173378
MEDL02250HN	HILIC_negative	3,3',4'5-Tetrahydroxystilbene	Heterocyclic compounds	Heterocyclic compounds	279.04	244.074	[M+Cl]-	C14H12O4	-	10083-24-6	667639	HMDB0004215	28814	-	C05901	2.3367e+06	2.69793e+06	3.7442e+06	2.76955e+06	2.75789e+06	2.4866e+06	3.47133e+06	3.25676e+06	2.54522e+06	4.55128e+06	5.27259e+06	3.12567e+06	5.33662e+06	4.41536e+06	3.29995e+06	2.06655e+06	2.23981e+06	3.58584e+06	-	1.03012	0.0711234	0.769057	-0.378838
MEDL02312P	T3_positive	Nb-p-Coumaroyltryptamine	Tryptamines,Cholines,Pigments	Tryptamines	337.155	306.137	[M+H]+	C19H18N2O2	-	53905-12-7	5458878	HMDB0041518	-	-	-	118089	427962	105717	72910.2	212882	2.27058e+06	1.3997e+06	222679	156346	2.30881e+06	208328	4.70127e+06	3.30885e+06	151480	1.62652e+06	162005	211628	2.72109e+06	-	0.98153	0.0844246	0.323823	-1.62672
MEDL02338HN	HILIC_negative	3-p-Coumaroylquinic acid	Phenolic acids	Phenolic acids	337.09	338.1	[M-H]-	C16H18O8	-	-	9945785	HMDB0029681	-	-	-	61324	29406.3	26365.8	42596.9	168452	32776	88541.6	56249.4	49651.2	32866.7	50696.5	31846.2	44869.4	56273.2	219255	44153.9	59013	30695.3	-	0.0012375	0.9496	0.974887	-0.0366933
MEDL02551P	T3_positive	20-Hydroxyecdysone	Aldehyde,Ketones,Esters	Ketones	480.307	480.309	[M+]+	C27H44O7	-	5289-74-7	5459840	HMDB0030180	16587	-	-	4.67312e+06	5.9524e+06	3.07185e+06	2.78059e+06	2.57391e+06	5.51257e+06	99544.9	56305.3	2.40291e+06	1.1226e+06	34948.7	930206	256828	19292.3	2.11773e+06	1.02434e+06	73147.7	73537.5	-	1.23779	0.00944188	4.79833	2.26253
MEDL02562HN	HILIC_negative	Euscaphic acid	Terpenoids	Triterpene	487.342	488.35	[M-H]-	C30H48O5	-	53155-25-2	471426	HMDB0036651	67914	-	C17890	112720	212550	301723	135607	109061	192138	83914.5	382295	3.34266e+06	420156	4.32782e+06	197686	72003.4	616875	159614	234076	525787	2.53795e+06	-	0.630866	0.44648	0.535931	-0.899881
MEDL02569N	T3_negative	Euxanthone	Flavonoids	Xanthone	228.048	228.042	[M-]-	C13H8O4	-	529-61-3	5281631	HMDB0030724	4946	-	C10061	9984.98	38692.9	233773	138418	1996.99	209073	239107	806168	1.1791e+06	494558	309616	436793	202345	307231	1.12879e+06	237018	282443	343156	-	0.979056	0.559087	0.763321	-0.389638
MEDL02636HN	HILIC_negative	Ephedrine	Benzene and substituted derivatives	Benzene and substituted derivatives	217.109	165.115	[M+Cl+NH3]-	C10H15NO	-	299-42-3	9294	HMDB0015451	15407	-	C01575	129166	627959	124375	680837	54399.7	507103	821320	872466	2.04578e+06	2.24008e+06	943054	1.99723e+06	782415	276721	861525	191032	693351	740652	ko01100	0.797597	0.319235	0.671941	-0.573593
MEDL02684HN	HILIC_negative	Psoralidin	Lignans and Coumarins	Coumarins	381.099	336.1	[M+HCOO]-	C20H16O5	-	18642-23-4	5281806	HMDB0034050	-	-	C10523	105082	44701.5	168369	84167.6	14467.2	20511.1	11149	60812.2	21296.3	2229.8	2229.8	2229.8	2229.8	2229.8	2229.8	2229.8	2229.8	2229.8	-	2.24537	0.0119246	26.4377	4.72452
MEDN0005*177	HILIC_negative	L-Threonine	Amino acid and Its metabolites	Amino acids	118.05	119.058	[M-H]-	C4H9NO3	-	72-19-5	6288	HMDB0000167	16857	32	C00188	16736817	8.1278e+06	1.61238e+07	9.90122e+06	3.49655e+06	5.17759e+06	3.97483e+06	7.41315e+06	1.83616e+06	5.31311e+06	3.75669e+06	2.41919e+06	3.87684e+06	3.55457e+06	4.85734e+06	2.4419e+06	2.99116e+06	2.75003e+06	ko00260,ko00290,ko00470,ko00860,ko00970,ko01100,ko01230,ko02010,ko04974,ko04978	1.27813	0.0350456	2.27741	1.18739
MEDN0007*194	T3_negative	L-Arginine	Amino acid and Its metabolites	Amino acids	173.1	174.112	[M-H]-	C6H14N4O2	-	74-79-3	6322	HMDB0000517	16467	5502	C00062	3.98971e+06	2.6719e+06	2.06987e+06	2.12493e+06	1.9711e+06	3.03306e+06	6.28534e+06	4.0243e+06	2.95785e+06	3.34571e+06	2.65059e+06	3.383e+06	2.56158e+06	2.91934e+06	3.65891e+06	1.69994e+06	3.83634e+06	4.14099e+06	ko00220,ko00330,ko00470,ko00970,ko01100,ko01230,ko02010,ko04150,ko04974,ko05014,ko05022,ko05142,ko05146,ko05230	0.0301808	0.84622	1.03304	0.0468985
MEDN0009	HILIC_negative	Aspartic Acid	Amino acid and Its metabolites	Amino acids	132.03	133.038	[M-H]-	C4H7NO4	-	56-84-8	5960	HMDB0000191	17053	5206	C00049	8.39617e+07	7.14591e+07	7.4114e+07	4.02751e+07	3.24063e+07	2.70572e+07	4.11611e+07	1.85288e+07	1.07918e+07	1.88889e+07	1.32585e+07	5.51387e+06	1.53842e+07	1.45077e+07	1.48711e+07	1.65634e+07	2.84165e+07	2.6112e+07	ko00220,ko00250,ko00260,ko00270,ko00340,ko00410,ko00470,ko00760,ko00770,ko00970,ko01100,ko01200,ko01210,ko01230,ko01240,ko02010,ko04080,ko04974,ko05230	1.51668	0.0138185	2.60399	1.38073
MEDN0010	HILIC_negative	L-Citrulline	Amino acid and Its metabolites	Amino acids	174.09	175.096	[M-H]-	C6H13N3O3	-	372-75-8	9750	HMDB0000904	16349	16	C00327	2.43861e+07	1.88682e+07	3.41063e+07	2.47852e+07	7.0661e+06	9.62617e+06	6.9132e+06	1.45689e+07	4.22336e+06	1.63413e+07	1.14895e+07	4.02739e+06	7.96379e+06	1.13012e+07	1.39197e+07	6.67873e+06	6.69282e+06	7.18666e+06	ko00220,ko01100,ko01230	0.806663	0.101079	1.68857	0.755803
MEDN0015	T3_negative	L-Phenylalanine	Amino acid and Its metabolites	Amino acids	164.07	165.079	[M-H]-	C9H11NO2	-	63-91-2	6140	HMDB0000159	17295	28	C00079	1.42081e+08	8.13129e+07	1.57596e+08	1.01103e+08	4.74708e+07	5.84702e+07	3.96778e+07	8.62125e+07	1.63305e+07	6.32322e+07	4.22986e+07	2.75328e+07	4.59832e+07	4.97537e+07	5.77214e+07	3.24861e+07	3.18233e+07	3.13813e+07	ko00360,ko00400,ko00470,ko00970,ko01100,ko01210,ko01230,ko02010,ko04974,ko04978,ko05230	1.0549	0.0400302	1.9106	0.934025
MEDN0018	HILIC_negative	L-Serine	Amino acid and Its metabolites	Amino acids	104.04	105.043	[M-H]-	C3H7NO3	-	56-45-1	5951	HMDB0000187	17115	5203	C00065	3.93849e+06	2.22689e+06	3.10106e+06	2.21998e+06	1.14247e+06	1.47635e+06	997154	1.90263e+06	581872	1.63463e+06	1.28267e+06	860422	1.14523e+06	1.13646e+06	1.55083e+06	753981	726916	904968	ko00260,ko00270,ko00470,ko00564,ko00600,ko00630,ko00920,ko00970,ko01100,ko01200,ko01230,ko01240,ko02010,ko04071,ko04974,ko04978,ko05230	1.10743	0.0480368	1.75938	0.815064
MEDN0019	T3_negative	L-Tryptophan	Amino acid and Its metabolites	Amino acids	203.08	204.09	[M-H]-	C11H12N2O2	-	73-22-3	6305	HMDB0000929	16828	5879	C00078	3.41795e+07	9.61582e+06	4.13431e+07	1.92211e+07	8.79932e+06	1.34778e+07	5.72279e+06	1.71506e+07	4.65251e+06	1.26979e+07	4.43199e+06	8.22187e+06	5.85683e+06	5.97467e+06	1.11767e+07	4.47501e+06	2.98383e+06	3.02735e+06	ko00260,ko00380,ko00400,ko00970,ko01100,ko01210,ko01230,ko01240,ko04726,ko04974,ko04978,ko05143,ko05230	1.37606	0.0394511	2.61975	1.38943
MEDN0022	HILIC_negative	gamma-Glu-Ala	Amino acid and Its metabolites	Small Peptide	217.08	218.09	[M-H]-	C8H14N2O5	-	5875-41-2	440103	HMDB0006248	50619	-	C03740	2.37947e+06	3.90816e+06	4.14653e+06	2.74473e+06	3.00179e+06	2.47817e+06	3.05707e+06	2.61676e+06	2.14221e+06	3.77298e+06	1.03735e+06	1.18678e+06	3.06586e+06	1.89863e+06	1.68633e+06	1.77231e+06	2.35981e+06	1.77658e+06	ko00480,ko01100	1.33732	0.0313172	1.42671	0.512691
MEDN0029	T3_negative	4-Hydroxyphenylpyruvic Acid	Amino acid and Its metabolites	Amino acid derivatives	179.03	180.042	[M-H]-	C9H8O4	-	156-39-8	979	HMDB0000707	15999	5675	C01179	25403.9	96162.9	108373	145634	119344	150336	161663	206078	269152	188925	148613	183371	172614	79496.2	306256	192291	138550	121571	ko00130,ko00350,ko00400,ko01100,ko01210,ko01230,ko01240	0.651843	0.386068	0.837081	-0.25656
MEDN0032	T3_negative	Allantoin	Organic acid and Its derivatives	Organic acid and Its derivatives	157.04	158.044	[M-H]-	C4H6N4O3	-	97-59-6	204	HMDB0000462	15676	89	C01551	2.71288e+06	1.32882e+06	548467	636222	4.47902e+06	1.53266e+06	1.47817e+06	799848	1.14405e+06	455152	731126	759405	2.07076e+06	1.6791e+06	627009	3.41335e+06	2.38078e+06	2.09279e+06	-	0.103784	0.926593	1.03172	0.0450457
MEDN0034*002	T3_negative	β-Alanine	Amino acid and Its metabolites	Amino acids	88.04	89.048	[M-H]-	C3H7NO2	-	107-95-9	239	HMDB0000056	16958	5119	C00099	60508.2	48955.5	43200.9	39529.7	30074.8	22163.8	38400.4	26711.1	15591.8	24452.5	17131.2	21647.4	15317.6	24774.3	15862.1	15253.4	28970	24145.3	ko00240,ko00410,ko00640,ko00770,ko01100,ko01240,ko04080,ko04974	1.47204	0.0115573	1.73356	0.793739
MEDN0040	T3_negative	Gly-Pro	Amino acid and Its metabolites	Small Peptide	171.08	172.085	[M-H]-	C7H12N2O3	-	704-15-4	79101	HMDB0000721	70744	-	C00107	743777	519618	836083	801373	225141	403152	204196	467666	104701	504314	278939	404768	312225	229862	555561	167459	214022	198691	ko02010	0.60286	0.141813	1.50242	0.587292
MEDN0041	T3_negative	Hexanoyl Glycine	Amino acid and Its metabolites	Amino acid derivatives	172.1	173.105	[M-H]-	C8H15NO3	-	24003-67-6	99463	HMDB0000701	64390	5669	-	406536	28794.3	1.11724e+06	181160	46928.7	8208.15	12925.7	21540.1	5489.52	17145.7	94610	14227.2	15769	251302	36341.6	4107.24	23122.5	26736	-	0.465784	0.26375	3.78355	1.91974
MEDN0042	HILIC_negative	L-Asparagine Anhydrous	Amino acid and Its metabolites	Amino acids	131.05	132.054	[M-H]-	C4H8N2O3	-	70-47-3	6267	HMDB0000168	17196	14	C00152	87859.9	121867	108626	90804.4	13203.5	27096.4	48946.6	20736.6	21251.2	23027.6	14347.2	34537	28223.3	55749.8	36324.6	66423	28134.2	31608.9	ko00250,ko00970,ko01100,ko01230,ko04974,ko04978,ko05230	0.66042	0.13286	1.69734	0.763278
MEDN0045	T3_negative	L-Cysteine	Amino acid and Its metabolites	Amino acids	120.01	121.02	[M-H]-	C3H7NO2S	-	52-90-4	5862	HMDB0000574	17561	5556	C00097	125638	165554	83676.8	68045.7	60078	95625	119923	87516.3	111824	213905	258581	204074	153983	128636	60076.4	88544.4	45795.6	45262.2	ko00260,ko00270,ko00430,ko00470,ko00480,ko00730,ko00770,ko00920,ko00970,ko01100,ko01200,ko01230,ko01240,ko04122,ko04216,ko04974,ko05230	0.353831	0.299308	0.76563	-0.385281
MEDN0046	HILIC_negative	L-Glutamine	Amino acid and Its metabolites	Amino acids	145.06	146.069	[M-H]-	C5H10N2O3	-	56-85-9	5961	HMDB0000641	18050	5614	C00064	1.31222e+06	566944	656349	453033	254255	185310	143459	462139	152536	462002	278373	305298	427085	321941	326602	332314	111269	147418	ko00220,ko00230,ko00240,ko00250,ko00470,ko00630,ko00750,ko00910,ko00970,ko01100,ko01230,ko01232,ko01240,ko02010,ko04724,ko04727,ko04964,ko04974,ko04978,ko05230	0.550752	0.233413	1.54343	0.626141
MEDN0047	HILIC_negative	L-Homocitrulline	Amino acid and Its metabolites	Amino acids	188.1	189.111	[M-H]-	C7H15N3O3	-	1190-49-4	65072	HMDB0000679	17443	46	C02427	117551	94836.3	398718	347905	52421	135858	99393.5	86689.8	62536.2	35621.1	109550	52634.4	46347.8	149913	59548.2	56907.8	81230.6	107422	-	1.05884	0.111761	1.99651	0.99748
MEDN0049	T3_negative	L-Saccharopine	Amino acid and Its metabolites	Amino acids	275.12	276.132	[M-H]-	C11H20N2O6	-	997-68-2	160556	HMDB0000279	16927	383	C00449	1.25183e+06	743748	754027	778427	750775	869305	1.09687e+06	1.57799e+06	1.19767e+06	450871	619334	1.00689e+06	684591	1.19973e+06	780833	1.87153e+06	1.05721e+06	1.25557e+06	ko00310,ko01100,ko01230	0.272166	0.952724	1.01054	0.0151286
MEDN0051	HILIC_negative	Methionine Sulfoxide	Amino acid and Its metabolites	Amino acid derivatives	164.04	165.046	[M-H]-	C5H11NO3S	-	62697-73-8	847	HMDB0002005	17016	6428	C02989	1.35464e+06	753418	1.41435e+06	993526	334354	421020	214301	477983	106292	264533	293889	149782	203907	331967	327339	156805	182950	190784	ko00270,ko01100	1.33542	0.025834	2.88773	1.52994
MEDN0052	HILIC_negative	N6-Acetyl-L-Lysine	Amino acid and Its metabolites	Amino acid derivatives	187.11	188.116	[M-H]-	C8H16N2O3	-	692-04-6	92832	HMDB0000206	17752	5216	C02727	260309	274695	609704	420638	238129	282579	240467	239273	263797	162212	314716	148686	118527	311620	200797	165668	231174	248240	ko00310,ko01100	1.29624	0.0500271	1.48797	0.57335
MEDN0054HN	HILIC_negative	N-Acetylcysteine	Amino acid and Its metabolites	Amino acid derivatives	222.042	163.03	[M+CH3COO]-	C5H9NO3S	-	616-91-1	12035	HMDB0001890	28939	784	C06809	11369.7	2.07426e+06	2.37655e+06	3.03873e+06	1.66788e+06	876014	657834	2.37233e+06	1.37276e+06	1.02344e+06	2.83132e+06	979268	646035	266313	3.62993e+06	2.31591e+06	3.17299e+06	3.80926e+06	-	0.482367	0.4132	0.773662	-0.370225
MEDN0059	T3_negative	Gly-Leu	Amino acid and Its metabolites	Amino acid derivatives	187.11	188.116	[M-H]-	C8H16N2O3	-	869-19-2	92843	HMDB0000759	73514	5727	C02155	8.85991e+06	6.69041e+06	9.91864e+06	4.18464e+06	3.7362e+06	4.25134e+06	1.42004e+06	4.34959e+06	543846	3.72128e+06	1.60311e+06	2.56654e+06	3.70024e+06	2.34069e+06	2.95732e+06	1.62704e+06	1.31379e+06	1.29919e+06	-	0.889685	0.0431331	2.08028	1.05677
MEDN0060	T3_negative	N-Isovaleroylglycine	Amino acid and Its metabolites	Amino acid derivatives	158.08	159.09	[M-H]-	C7H13NO3	-	16284-60-9	546304	HMDB0000678	70984	5647	-	428633	104570	770526	81751.1	71930.7	66290.1	68824.4	225367	24328.1	250801	86617.3	123979	61960	326193	38941.1	19327.5	113277	125279	-	0.322306	0.401757	1.607	0.684368
MEDN0063	HILIC_negative	Nα-Acetyl-L-Arginine	Amino acid and Its metabolites	Amino acid derivatives	215.11	216.122	[M-H]-	C8H16N4O3	-	155-84-0	67427	HMDB0004620	40521	-	-	95320.5	116330	139056	174941	290553	153488	126690	136389	94548	171687	272394	80227.3	89233.6	148140	156682	177418	169643	202237	-	0.425196	0.579644	0.904374	-0.145009
MEDN0065	T3_negative	O-Phospho-L-Serine	Amino acid and Its metabolites	Amino acid derivatives	184	185.009	[M-H]-	C3H8NO6P	-	407-41-0	68841	HMDB0000272	15811	5270	C01005	467784	346196	483011	269946	263131	258825	238233	239731	239162	135187	365234	111260	111910	268697	203982	107659	193597	228690	ko00260,ko00270,ko00970,ko01100,ko01200,ko01230	1.49126	0.014751	1.62553	0.700911
MEDN0066	T3_negative	Phenylacetyl-L-Glutamine	Amino acid and Its metabolites	Amino acid derivatives	263.1	264.111	[M-H]-	C13H16N2O4	-	28047-15-6	92258	HMDB0006344	17884	-	C04148	518108	291922	660314	393907	116287	83386.4	335402	4.37468e+06	274392	1.31868e+08	8.9161e+06	3.54914e+06	4.61061e+07	214442	279245	1.02745e+06	5.46238e+07	3.28122e+07	ko00360	1.5	0.0693156	0.0252273	-5.30887
MEDN0082	T3_negative	P-Coumaryl Alcohol	Benzene and substituted derivatives	Phenolics	149.06	150.068	[M-H]-	C9H10O2	-	3690-05-09	5280535	HMDB0003654	64555	6971	C02646	7179.59	33582.4	12823.4	6184.94	51361.1	28984.1	19647.3	17954	750289	27564.7	1.26217e+06	29745.5	9040.28	92563.6	8502.78	16643	30967.9	83658.4	ko01100	0.361142	0.665018	0.594549	-0.750133
MEDN0083	T3_negative	4-Hydroxy-3,5-dimethoxybenzoic acid	Benzene and substituted derivatives	Phenolic acids	197.05	198.053	[M-H]-	C9H10O5	-	530-57-4	10742	HMDB0002085	68329	2256	C10833	35119.2	123006	125164	230202	191442	399217	152797	293756	124921	595840	178714	3.00078e+06	310853	110795	313364	159602	239917	284249	-	1.06975	0.239994	0.3226	-1.63218
MEDN0084	T3_negative	Benzoic Acid	Benzene and substituted derivatives	Benzene and substituted derivatives	121.03	122.037	[M-H]-	C7H6O2	-	65-85-0	243	HMDB0001870	30746	1297	C00180	1.16972e+06	663432	1.75818e+06	766154	920898	1.06357e+06	1.16486e+06	1.45697e+06	1.41486e+06	1.44244e+07	5.4469e+06	6.03866e+06	7.14479e+06	1.03699e+06	1.78092e+06	835831	6.30098e+06	9.56358e+06	ko01100	1.62762	0.0125393	0.197414	-2.3407
MEDN0092	T3_negative	3,4-Dihydroxybenzeneacetic Acid	Benzene and substituted derivatives	Phenolic acids	167.03	168.042	[M-H]-	C8H8O4	-	102-32-9	547	HMDB0001336	41941	6170	C01161	259052	426940	377706	539944	667931	533858	573983	281016	354051	418437	668931	473168	498140	604501	527071	531611	1.21353e+06	1.16371e+06	ko00350,ko01100,ko04728,ko05030,ko05031,ko05034	1.24439	0.0582995	0.658209	-0.603382
MEDN0097N	T3_negative	P–Hydroxyphenyl Acetic Acid	Benzene and substituted derivatives	Phenolic acids	151.04	152.047	[M-H]-	C8H8O3	-	156-38-7	127	HMDB0000020	18101	130	C00642	749315	623539	676525	677147	270653	280672	236425	223756	308450	494182	810678	478650	444236	324382	635323	255078	219059	530401	ko00350,ko00360,ko01100	0.192773	0.869914	0.965289	-0.050967
MEDN0099	T3_negative	4-Pyridoxic Acid	Heterocyclic compounds	Pteridines and derivatives	182.05	183.053	[M-H]-	C8H9NO4	-	82-82-6	6723	HMDB0000017	17405	239	C00847	3.10575e+07	6.12982e+07	6.42068e+07	7.55537e+07	4.57939e+07	6.37987e+07	1.04438e+07	7.50416e+07	4.28077e+07	4.58059e+07	4.40488e+07	5.40158e+07	4.51906e+07	4.63787e+07	1.26964e+08	2.9024e+07	5.74972e+07	6.74081e+07	ko00750,ko01100	0.319593	0.669814	0.910269	-0.135635
MEDN0100	T3_negative	6-Hydroxynicotinic Acid	CoEnzyme and vitamins	CoEnzyme and vitamins	138.02	139.027	[M-H]-	C6H5NO3	-	5006-66-6	72924	HMDB0002658	16168	-	C01020	152679	859765	1.38003e+06	1.01689e+06	1.71586e+06	1.23822e+06	882646	5.94282e+06	1.46414e+06	2.09038e+06	1.62734e+06	3.66308e+06	1.19879e+06	585077	2.91536e+06	1.15931e+06	2.61398e+06	2.20761e+06	ko00760,ko01100	0.722476	0.568195	0.811312	-0.301671
MEDN0107	T3_negative	Glycolithocholic acid	Bile acids	Bile acids	432.31	433.319	[M-H]-	C26H43NO4	-	474-74-8	115245	HMDB0000698	37998	5666	C15557	107223	107980	76548.5	67165.6	62276	97881.9	120743	41633	67168.1	44038.3	82906.7	86550.5	70105.6	35850.8	40541.5	40541.5	49025	58108.8	-	1.27841	0.0264798	1.47462	0.560344
MEDN0109	T3_negative	Hyodeoxycholic acid	Bile acids	Bile acids	391.29	392.293	[M-H]-	C24H40O4	-	83-49-8	9963687	HMDB0000733	-	5701	C15517	8.21462e+07	5.27684e+07	1.66906e+07	6.72854e+06	1.46879e+07	2.23002e+07	1.44926e+07	1.33838e+07	2.61058e+07	1.6297e+07	9.26186e+06	1.93047e+07	2.06209e+07	4.44606e+06	6.54407e+06	7.29143e+06	1.21224e+07	1.52635e+07	-	1.22187	0.0990875	2.24291	1.16537
MEDN0121	T3_negative	Enterodiol	Benzene and substituted derivatives	Phenolics	301.14	302.152	[M-H]-	C18H22O4	-	80226-00-2	115089	HMDB0005056	544560	-	C18166	27377.3	28988.3	426521	628667	128902	269841	995209	1.139e+06	736374	2.28705e+06	404415	5.88238e+06	1.30477e+06	617388	414768	775739	176297	177461	-	0.96652	0.207457	0.363852	-1.45858
MEDN0128	T3_negative	4-Hydroxy-3-methoxybenzaldehyde	Benzene and substituted derivatives	Phenolics	151.04	152.047	[M-H]-	C8H8O3	-	121-33-5	1183	HMDB0012308	18346	-	C00755	322029	1.50822e+06	1.28296e+06	914061	1.5323e+06	846669	1.487e+06	1.58145e+06	788562	1.4799e+06	2.25875e+06	888707	1.21718e+06	1.14147e+06	1.69729e+06	970963	1.30334e+06	1.62304e+06	ko01100	0.820663	0.224668	0.815798	-0.293717
MEDN0138	HILIC_negative	1-Methylhistidine	Amino acid and Its metabolites	Amino acid derivatives	168.08	169.085	[M-H]-	C7H11N3O2	-	332-80-9	92105	HMDB0000001	50599	3741	C01152	62269.3	50381	80909.7	80336.5	115967	38867.1	47012.7	31849.6	24029.9	89164.5	24848	123527	24844.7	33251.9	29470.3	30128.4	52104.8	43311.1	ko00340,ko01100	0.463679	0.556365	1.17968	0.238393
MEDN0141	T3_negative	2'-Deoxyuridine	Nucleotide and Its metabolites	Nucleotide and Its metabolites	227.07	228.075	[M-H]-	C9H12N2O5	-	951-78-0	13712	HMDB0000012	16450	5086	C00526	1.78182e+06	1.47947e+06	811234	1.50443e+06	1.26295e+06	2.91963e+06	177119	2.9749e+06	186708	1.06439e+06	2.15595e+06	497959	542162	1.13625e+06	2.26958e+06	475714	259015	229595	ko00240,ko01100,ko01232,ko02010	0.409953	0.262596	1.51765	0.601839
MEDN0146	T3_negative	5-Hydroxymethyluracil	Nucleotide and Its metabolites	Nucleotide and Its metabolites	141.03	142.038	[M-H]-	C5H6N2O3	-	4433-40-3	78168	HMDB0000469	16964	5456	C03088	41996.1	103022	83147.3	107235	133754	107827	103635	137366	142204	113881	82152.8	153036	95791.1	97628	126518	125854	132532	136169	-	0.599645	0.384334	0.902802	-0.147518
MEDN0149*071	T3_negative	7-Methylxanthine	Nucleotide and Its metabolites	Nucleotide and Its metabolites	165.04	166.049	[M-H]-	C6H6N4O2	-	552-62-5	68374	HMDB0001991	48991	-	C16353	3.51138e+06	1.87617e+06	2.63646e+06	1.86683e+06	2.3752e+06	3.75377e+06	1.1037e+06	2.72805e+06	567872	1.6667e+06	623723	3.45944e+06	825770	1.857e+06	1.2725e+06	762091	1.17108e+06	797065	ko00232,ko01100	1.00395	0.0698932	1.64204	0.715493
MEDN0153	HILIC_negative	Adenosine 5'-Monophosphate	Nucleotide and Its metabolites	Nucleotide and Its metabolites	346.06	347.063	[M-H]-	C10H14N5O7P	-	61-19-8	6083	HMDB0000045	16027	5111	C00020	474790	541844	14077	9579.57	2.69361e+06	201533	137153	184845	829569	698195	193322	268550	603694	959210	697383	228351	406339	494132	ko00230,ko01100,ko01232,ko01240,ko01523,ko04022,ko04024,ko04068,ko04150,ko04151,ko04152,ko04211,ko04740,ko04742,ko04923,ko04924,ko04925,ko04927,ko04928,ko04934,ko05012,ko05022,ko05032	0.721261	0.843077	1.11822	0.161209
MEDN0158*051	T3_negative	Deoxyguanosine	Nucleotide and Its metabolites	Nucleotide and Its metabolites	266.09	267.097	[M-H]-	C10H13N5O4	-	961-07-9	135398592	HMDB0000085	17172	3395	C00330	5.10292e+06	1.07389e+07	1.58978e+06	5.29617e+06	3.03725e+06	7.4327e+06	4.33407e+06	2.81159e+06	1.17391e+06	5.2962e+06	2.08383e+07	2.59856e+06	6.43437e+06	7.33473e+06	1.59907e+07	3.7177e+06	2.84367e+06	2.7126e+06	ko00230,ko01100,ko01232,ko02010	0.780815	0.247549	0.612648	-0.706869
MEDN0160	HILIC_negative	Guanosine	Nucleotide and Its metabolites	Nucleotide and Its metabolites	282.08	283.092	[M-H]-	C10H13N5O5	-	118-00-3	135398635	HMDB0000133	16750	87	C00387	512192	622304	183021	224013	1.11494e+06	564669	102741	404810	1.11326e+06	1.80348e+06	682291	1.65523e+06	773312	1.59017e+06	1.34747e+06	283181	232297	279290	ko00230,ko01100,ko01232,ko02010	0.858401	0.111674	0.559975	-0.836566
MEDN0161	T3_negative	Guanosine 3',5'-Cyclic Monophosphate	Nucleotide and Its metabolites	Nucleotide and Its metabolites	344.04	345.047	[M-H]-	C10H12N5O7P	-	7665-99-8	135398570	HMDB0001314	16356	6152	C00942	7.4946e+06	984810	270041	260158	1.51826e+07	7.08437e+06	885710	1.86372e+06	3.22457e+06	1.93525e+06	1.3752e+06	2.68512e+06	1.43974e+06	4.57787e+06	2.71467e+06	1.28685e+06	3.93088e+06	2.90291e+06	ko00230,ko01100,ko04022,ko04270,ko04540,ko04611,ko04713,ko04714,ko04730,ko04740,ko04744,ko04921,ko04923,ko04924,ko04925,ko04970,ko04976	0.224166	0.372741	1.63033	0.705164
MEDN0163	T3_negative	Hypoxanthine	Nucleotide and Its metabolites	Nucleotide and Its metabolites	135.03	136.039	[M-H]-	C5H4N4O	-	68-94-0	135398638	HMDB0000157	17368	83	C00262	3.86542e+07	2.10398e+07	1.58666e+07	1.73086e+07	1.15487e+07	2.43755e+07	8.13453e+06	3.39076e+07	1.42638e+07	3.06823e+07	3.02154e+07	2.13845e+07	2.49617e+07	2.49795e+07	3.24963e+07	1.0696e+07	1.68773e+07	1.7068e+07	ko00230,ko01100,ko01232	0.512868	0.529839	0.884115	-0.177694
MEDN0168	T3_negative	Thymidine	Nucleotide and Its metabolites	Nucleotide and Its metabolites	241.08	242.09	[M-H]-	C10H14N2O5	-	50-89-5	5789	HMDB0000273	17748	3375	C00214	434686	212109	242285	507470	313460	809270	144119	572054	184481	282994	416941	260116	201071	244833	725438	199929	137478	124813	ko00240,ko01100,ko01232	0.536825	0.352626	1.3186	0.399005
MEDN0171	T3_negative	Uridine	Nucleotide and Its metabolites	Nucleotide and Its metabolites	243.06	244.07	[M-H]-	C9H12N2O6	-	58-96-8	6029	HMDB0000296	16704	90	C00299	1.70727e+06	467477	337585	369378	1.00783e+06	1.83018e+06	287499	1541067	1.10314e+06	2.49046e+06	1.32681e+06	2.36197e+06	1.1949e+06	2.38095e+06	2.64299e+06	371383	532970	599689	ko00240,ko01100,ko01232,ko02010	0.80836	0.140536	0.622309	-0.684297
MEDN0195	T3_negative	Pyridoxal 5'-Phosphate	Heterocyclic compounds	Pteridines and derivatives	246.02	247.025	[M-H]-	C8H10NO6P	-	54-47-7	1051	HMDB0001491	18405	6275	C00018	572354	529163	374499	250524	996321	869729	305854	334026	830691	281578	382671	177303	229480	324961	337101	295661	331443	390650	ko00730,ko00750,ko01100,ko01240,ko04977	1.42881	0.0237838	1.84058	0.880161
MEDN0196	T3_negative	Pyrroloquinoline Quinone	Organic acid and Its derivatives	Organic acid and Its derivatives	329.01	330.012	[M-H]-	C14H6N2O8	-	72909-34-3	1024	HMDB0013636	18315	-	C00113	101881	103025	128566	147629	86052	98107	143208	246201	213238	118109	108845	201619	112419	108061	169321	143216	151364	195421	-	0.219289	0.841694	0.969069	-0.0453285
MEDN0198*036	T3_negative	Citric Acid	Organic acid and Its derivatives	Organic acid and Its derivatives	191.02	192.027	[M-H]-	C6H8O7	-	77-92-9	311	HMDB0000094	30769	124	C00158	4.00774e+08	4.20922e+08	4.37372e+08	3.70371e+08	4.35739e+08	4.05974e+08	4.42801e+08	445109127	4.62858e+08	4.48594e+08	4.72624e+08	4.27193e+08	4.34993e+08	4.49505e+08	4.61042e+08	3.5708e+08	446368134	4.22542e+08	ko00020,ko00250,ko00630,ko01100,ko01200,ko01210,ko01230,ko01240,ko04742,ko04922,ko05230	0.410549	0.465757	0.974994	-0.0365341
MEDN0204	T3_negative	Pyruvic Acid	Organic acid and Its derivatives	Organic acid and Its derivatives	87.01	88.016	[M-H]-	C3H4O3	-	127-17-3	1060	HMDB0000243	-	-	C00022	172633	348177	199670	247615	174120	191399	231979	206452	132195	250715	329813	247600	225479	288549	276945	218949	197926	258698	ko00010,ko00020,ko00030,ko00040,ko00053,ko00250,ko00260,ko00270,ko00290,ko00330,ko00350,ko00360,ko00430,ko00440,ko00470,ko00620,ko00630,ko00650,ko00730,ko00760,ko00770,ko00785,ko00900,ko01100,ko01200,ko01210,ko01230,ko01240,ko04066,ko04152,ko04911,ko04922,ko04930,ko04931,ko05230,ko05415	1.17709	0.0976517	0.829853	-0.269073
MEDN0206*019	T3_negative	Citramalic Acid	Organic acid and Its derivatives	Organic acid and Its derivatives	147.03	148.1	[M-H]-	C5H8O5	-	597-44-4	1081	HMDB0000426	15584	5415	C00815	1.95843e+07	1.01771e+07	1.72975e+07	6.43774e+06	6.75521e+06	6.23613e+06	8.87157e+06	3.49539e+07	7.88698e+06	4.9885e+06	1.08012e+07	6.74075e+06	5.20128e+06	7.59696e+06	7.92636e+06	5.14682e+06	9.2202e+06	1.0709e+07	-	1.07082	0.123553	1.72982	0.790619
MEDN0207N	T3_negative	6-Hydroxymelatonin	Hormones and hormone related compounds	Hormones and hormone related compounds	283.087	248.116	[M+Cl]-	C13H16N2O3	-	2208-41-5	1864	HMDB0004081	2198	7013	C05643	1.36021e+06	1.93565e+06	1.20284e+06	1.32898e+06	342601	1.07292e+06	123033	1.00173e+06	775496	1.3908e+06	456754	360663	548060	518557	213634	130267	204764	594303	ko00380	1.07161	0.032653	2.06969	1.04941
MEDN0209	T3_negative	Tryptamine	Tryptamines,Cholines,Pigments	Tryptamines	159.09	160.1	[M-H]-	C10H12N2	-	61-54-1	1150	HMDB0000303	16765	-	C00398	806268	314305	706815	371535	281230	382469	102106	142516	62201.3	174071	108082	108639	131214	179453	92937.4	68288.3	58634.3	52427.9	ko00380,ko01100,ko04080	1.45218	0.021907	3.25489	1.70261
MEDN0226	T3_negative	D-Erythronolactone	Aldehyde,Ketones,Esters	Esters	117.02	118.027	[M-H]-	C4H6O4	-	15667-21-7	5325915	HMDB0000349	87625	5338	-	880286	1.05118e+06	658020	1.03879e+06	229038	707627	1.09834e+06	842896	1.09168e+06	1.71557e+06	1.7512e+06	1.56574e+06	1.25966e+06	1.10688e+06	1.0754e+06	970291	916990	855690	-	1.24486	0.0163379	0.677325	-0.562079
MEDN0232*027	T3_negative	Rhamnose	Carbohydrates and Its metabolites	Sugars	163.06	164.069	[M-H]-	C6H12O5	-	3615-41-6	25310	HMDB0000849	62346	5812	C00507	115241	168173	149743	154661	156462	128165	116612	524783	182145	170977	98989.6	239158	121017	98670.7	176249	123183	129634	143792	ko00051,ko01100	0.596677	0.355971	1.30293	0.38176
MEDN0233*056	T3_negative	Maltose	Carbohydrates and Its metabolites	Sugars	341.11	342.116	[M-H]-	C12H22O11	-	69-79-4	6255	HMDB0000163	47937	413	C00208	37133	314841	59871.9	101822	54189.6	70858	49528.3	59065.2	201717	185433	92713.4	367514	193028	87884.6	69190.6	76379	58908.1	65004.4	ko00500,ko01100,ko02010,ko04742,ko04973	0.556056	0.557874	0.793464	-0.333763
MEDN0238	T3_negative	Glyceric Acid	Organic acid and Its derivatives	Organic acid and Its derivatives	105.02	106.027	[M-H]-	C3H6O4	-	6000-40-4	439194	HMDB0000139	32398	280	C00258	145169	152255	117400	174294	188989	209018	178605	310864	385683	363437	760227	422810	282422	276678	379260	185769	342804	499060	ko00030,ko00260,ko00561,ko00630,ko01100,ko01200	1.60465	0.0121862	0.530191	-0.915417
MEDN0239	T3_negative	Gluconic acid	Carbohydrates and Its metabolites	Sugar acids	195.05	196.058	[M-H]-	C6H12O7	-	526-95-4	10690	HMDB0000625	33198	345	C00257	252533	3.46811e+06	738981	827376	653364	2.70496e+06	3.90794e+06	904076	620898	1.63061e+06	2.83586e+06	3.84611e+06	3.47671e+06	3.2435e+06	8.02228e+06	811075	3.25477e+06	4.37271e+06	ko00030,ko01100,ko01200	1.39615	0.0326835	0.447019	-1.16159
MEDN0241	T3_negative	Vitamin D3	CoEnzyme and vitamins	CoEnzyme and vitamins	383.33	384.339	[M-H]-	C27H44O	-	67-97-0	5280795	HMDB0000876	28940	-	C05443	47574.5	160992	172973	246477	49974.4	119236	286020	392131	268694	182715	243854	239926	264934	268893	361654	225325	279185	297369	ko00100,ko01100,ko04977,ko05323	1.0615	0.127251	0.737808	-0.438682
MEDN0245	T3_negative	Pantothenic acid	CoEnzyme and vitamins	CoEnzyme and vitamins	218.1	219.1	[M-H]-	C9H17NO5	-	79-83-4	6613	HMDB0000210	46905	-	C00864	1.70771e+08	1.07795e+08	1.44447e+08	1.38112e+08	1.03299e+08	1.83913e+08	9.11182e+07	1.07882e+08	4.56925e+07	103110861	6.18928e+07	1.21481e+08	8.42881e+07	1.15962e+08	134683711	6.44153e+07	9.18304e+07	7.31013e+07	ko00410,ko00770,ko01100,ko01240,ko04977	0.711581	0.129105	1.28476	0.361499
MEDN0249	T3_negative	Pantothenol	CoEnzyme and vitamins	CoEnzyme and vitamins	204.12	205.131	[M-H]-	C9H19NO4	-	16485-10-2	4678	HMDB0004231	895821	7032	C05944	30214.4	45932.1	37535.6	26747.4	42854.6	56814	51125.3	97965.5	55782.8	33114.8	54608.2	48444.4	34413.8	27713.6	39498.1	44736.2	42440.3	40666.1	ko00770	0.608919	0.267417	1.21698	0.283308
MEDN0261	T3_negative	3-Indolepropionic Acid	Heterocyclic compounds	Indole and Its derivatives	188.07	189.079	[M-H]-	C11H11NO2	-	830-96-6	3744	HMDB0002302	43580	6602	C22236	679446	618745	1.50334e+06	1.45047e+06	797975	1.53361e+06	559649	393529	1.92292e+06	720669	1.14515e+06	3.10528e+06	818731	370336	1.28227e+06	234771	1.25045e+06	901878	-	0.146704	0.903907	0.962373	-0.0553313
MEDN0274*040	T3_negative	1,7-Dimethyluric Acid	Organic acid and Its derivatives	Organic acid and Its derivatives	195.05	196.06	[M-H]-	C7H8N4O3	-	33868-03-0	91611	HMDB0011103	68449	-	C16356	14785.7	28222.2	35312.4	54771.6	22317.9	53453.2	27645.4	8872.82	51497.6	1774.56	1774.56	1774.56	1774.56	1774.56	1774.56	1774.56	1774.56	1774.56	ko00232,ko01100	2.31419	0.000574232	18.5885	4.21634
MEDN0284*011	T3_negative	2-Hydroxyisocaproic Acid	Organic acid and Its derivatives	Organic acid and Its derivatives	131.07	132.079	[M-H]-	C6H12O3	-	498-36-2	92779	HMDB0000665	59783	5635	-	2.15453e+08	1.31481e+08	2.79841e+08	6.01201e+07	8.20521e+07	4.48245e+07	8.05438e+07	2.79455e+08	3.53006e+07	2.64075e+07	7.18704e+07	2.06292e+07	2.84189e+07	7.3554e+07	1.032e+08	2.12559e+07	7.7864e+07	9.3546e+07	-	1.23854	0.0513649	2.33978	1.22637
MEDN0285*068	T3_negative	2-Methylsuccinic Acid	Organic acid and Its derivatives	Organic acid and Its derivatives	131.03	132.042	[M-H]-	C5H8O4	-	498-21-5	10349	HMDB0001844	91315	6344	-	5.36996e+07	8.12079e+07	7.68787e+07	7.56136e+07	1.03419e+08	4.89971e+07	1.17991e+07	1.2369e+07	2.66886e+07	2.09775e+07	4.54708e+07	3.1006e+07	1.19717e+07	6.84822e+06	2.9744e+07	4.75082e+06	5.47986e+07	5.64993e+07	-	0.955691	0.066216	1.87232	0.904824
MEDN0287	T3_negative	3,5-Dimethoxy-4-Hydroxycinnamic Acid	Organic acid and Its derivatives	Organic acid and Its derivatives	223.06	224.069	[M-H]-	C11H12O5	-	530-59-6	637775	HMDB0032616	15714	-	C00482	13659.1	40382.1	95766.1	49132.4	44777.3	80770	146778	457431	71107.1	725840	130090	1.82971e+06	752845	168408	846973	160840	235613	302622	ko01100	1.69024	0.0374151	0.194026	-2.36568
MEDN0290	T3_negative	3-Hydroxy-3-Methyl Butyric Acid	Organic acid and Its derivatives	Organic acid and Its derivatives	117.06	118.063	[M-H]-	C5H10O3	-	625-08-1	69362	HMDB0000754	37084	5722	C20827	484247	2.60937e+06	2.31749e+06	2.97417e+06	1.26115e+06	1.71741e+06	563017	470462	459694	2.1274e+06	791136	2.1124e+06	1.17785e+06	452241	2.67318e+06	2.36546e+06	600619	775294	ko00280,ko01100	0.207368	0.95692	0.983283	-0.0243221
MEDN0293	T3_negative	3-Hydroxypropanoic Acid	Organic acid and Its derivatives	Organic acid and Its derivatives	89.02	90.032	[M-H]-	C3H6O3	-	503-66-2	68152	HMDB0000700	33404	5668	C01013	82282.5	123125	558615	63442.6	73490.8	168032	191501	167382	55901.8	86541.3	74473.9	95120.7	88367.9	113679	89827.2	57785.6	120586	125629	ko00240,ko00410,ko00640,ko01100,ko01200	0.752375	0.216897	1.7415	0.800327
MEDN0294	T3_negative	3-Methylcrotonyl Glycine	Organic acid and Its derivatives	Organic acid and Its derivatives	156.07	157.074	[M-H]-	C7H11NO3	-	33008-07-0	169485	HMDB0000459	68499	5447	C20828	144.337	144.337	144.337	144.337	144.337	6634.59	144.337	144.337	144.337	155621	38343.5	63445.8	55076.9	5283.08	8832.62	721.687	48917.7	103818	-	2.08445	0.0143105	0.0162256	-5.94558
MEDN0298	T3_negative	4-Oxopentanoic Acid	Organic acid and Its derivatives	Organic acid and Its derivatives	115.04	116.047	[M-H]-	C5H8O3	-	123-76-2	11579	HMDB0000720	45630	2195	-	47860.9	32575.9	42311.8	39804.3	42211.1	33488.2	40364.6	40920.2	93958.8	38948.5	60459.5	41316.8	28903.2	48272.7	51390.6	38384.7	52257	76815.2	-	0.23583	0.744514	0.94676	-0.0789297
MEDN0299	T3_negative	Adipic Acid	Organic acid and Its derivatives	Organic acid and Its derivatives	145.05	146.058	[M-H]-	C6H10O4	-	124-04-9	196	HMDB0000448	30832	115	C06104	1.96742e+07	3.44556e+07	3.91003e+07	4.6596e+07	2.20318e+07	2.87845e+07	2.97073e+07	3.36792e+07	4.4363e+07	2.38617e+07	4.37732e+07	2.16651e+07	2.19416e+07	3.65579e+07	5.44605e+07	3.17212e+07	9.73533e+07	1.21017e+08	ko01100	0.614773	0.195951	0.659646	-0.600236
MEDN0301	T3_negative	Caffeic Acid	Organic acid and Its derivatives	Organic acid and Its derivatives	179.03	180.042	[M-H]-	C9H8O4	-	331-39-5	689043	HMDB0001964	16433	-	C01481	877571	820294	1.30263e+06	984162	431663	824426	3.97276e+06	6.94664e+06	2.56687e+07	5.2861e+06	1.92887e+07	8.16193e+06	3.95345e+06	1.86806e+07	3.68375e+06	1.07322e+07	1.90491e+07	1.84076e+07	-	1.53556	0.0590768	0.390037	-1.35832
MEDN0311	T3_negative	Dodecanedioic Acid	FA	FFA	229.14	230.152	[M-H]-	C12H22O4	-	693-23-2	12736	HMDB0000623	4676	5596	C02678	8.25777e+06	8.13732e+07	1.3432e+08	1.77603e+08	1.56435e+07	4.40314e+07	8.05631e+07	1.63879e+08	1.7552e+08	133544206	1.75344e+08	1.46527e+08	1.37159e+08	177459879	1.85906e+08	1.20954e+08	1.64726e+08	1.74513e+08	-	1.2106	0.031636	0.622251	-0.684431
MEDN0318	T3_negative	Homogentisic Acid	Amino acid and Its metabolites	Amino acid derivatives	167.03	168.042	[M-H]-	C8H8O4	-	451-13-8	780	HMDB0000130	44747	331	C00544	263853	484984	483353	594663	398236	650102	496346	436095	389880	256634	611097	467823	481964	603870	1.2231e+06	525574	1.22744e+06	1.21323e+06	ko00130,ko00350,ko01100,ko01240	0.971852	0.0713019	0.634953	-0.655277
MEDN0319	T3_negative	4-Hydroxy-3-methoxyphenylacetic acid	Organic acid and Its derivatives	Organic acid and Its derivatives	181.05	182.058	[M-H]-	C9H10O4	-	306-08-1	1738	HMDB0000118	545959	971	C05582	5976.71	5976.71	40373.3	5976.71	5976.71	5976.71	5976.71	99889.4	60850.5	117106	29883.5	566996	86026.2	41545.8	42803.6	36214.4	37726.6	36371.1	ko00350,ko01100,ko04728	1.44169	0.188686	0.238243	-2.0695
MEDN0320*187	T3_negative	Hydrocinnamic Acid	Organic acid and Its derivatives	Organic acid and Its derivatives	149.06	150.068	[M-H]-	C9H10O2	-	501-52-0	107	HMDB0000764	28631	4153	C05629	13648728	1.02402e+07	1.39094e+07	1.39203e+07	4.16759e+07	1.44729e+07	1.86216e+07	9.4734e+06	6.89912e+06	2.06164e+07	1.65407e+07	1.33224e+07	1.34855e+07	1.61499e+07	1.49067e+07	1.50593e+07	1.88105e+07	1.32154e+07	ko00360,ko01100	0.478466	0.981523	1.00531	0.0076442
MEDN0321	T3_negative	Quinic acid	Organic acid and Its derivatives	Organic acid and Its derivatives	191.06	192.063	[M-H]-	C7H12O6	-	77-95-2	6508	HMDB0003072	17521	3329	C00296	1.37925e+08	1.74123e+08	2.20813e+08	1.92194e+08	170759116	1.74463e+08	174843040	155515045	1.92891e+08	1.54054e+08	193293714	1.33484e+08	1.65786e+08	1.93157e+08	1.63198e+08	1.55545e+08	1.66806e+08	1.64198e+08	ko00400,ko01100	0.636962	0.267289	1.06982	0.0973741
MEDN0323	T3_negative	Kynurenic Acid	Organic acid and Its derivatives	Organic acid and Its derivatives	188.04	189.043	[M-H]-	C10H7NO3	-	492-27-3	3845	HMDB0000715	18344	5683	C01717	3.65623e+06	830610	3.6327e+06	3.60688e+06	4.139e+07	2.03437e+06	795991	1.05584e+07	642456	1.16344e+07	1.1472e+07	7.8766e+06	1.29895e+07	963948	2.38414e+06	393555	2.81331e+06	2.19619e+06	ko00380,ko01100	0.207119	0.738885	1.27358	0.348886
MEDN0325	T3_negative	Lactic acid	Organic acid and Its derivatives	Organic acid and Its derivatives	89.02	90.0317	[M-H]-	C3H6O3	-	79-33-4	107689	HMDB0000190	422	5205	C00186	272037	498311	727241	265564	720266	366657	1.0061e+06	2.58751e+06	681572	1.00473e+06	1.60408e+06	1.17033e+06	928511	906013	1.72326e+06	691400	975294	1.02636e+06	ko00010,ko00051,ko00620,ko00640,ko01100,ko04024,ko04066,ko04922,ko05230	1.16885	0.246116	0.710397	-0.493303
MEDN0326	T3_negative	Tartaric acid	Organic acid and Its derivatives	Organic acid and Its derivatives	149.01	150.016	[M-H]-	C4H6O6	-	87-69-4	444305	HMDB0000956	15671	-	C00898	162660	103727	195789	101875	88984.5	100203	104898	240596	104336	91027.2	137962	160179	100898	86823.4	99294.7	71801.6	109224	106152	ko00630,ko01100	0.812765	0.206868	1.24882	0.32057
MEDN0332*005	T3_negative	Maleic Acid	Organic acid and Its derivatives	Organic acid and Its derivatives	115	116.011	[M-H]-	C4H4O4	-	110-16-7	444266	HMDB0000176	18300	-	C01384	1.42809e+06	1.25637e+06	1.79595e+06	2.26755e+06	795209	1.10214e+06	1.63001e+06	1.11217e+06	1.7862e+06	1.70279e+06	1.78482e+06	1.42276e+06	1.41841e+06	1.68477e+06	1.44809e+06	1.20822e+06	1.25638e+06	1.34525e+06	ko00350,ko00650,ko00760,ko01100	0.258025	0.948764	0.992632	-0.0106698
MEDN0335	T3_negative	Methylmalonic Acid	Organic acid and Its derivatives	Organic acid and Its derivatives	117.02	118.027	[M-H]-	C4H6O4	-	516-05-2	487	HMDB0000202	30860	3712	C02170	3.5535e+08	9.232e+07	2.28818e+08	6.16573e+07	8.85696e+06	2.38573e+07	2.36114e+07	1.53085e+08	1.2476e+07	5.34249e+06	3.48214e+07	1.30479e+07	8.66531e+06	6.3348e+07	4.1425e+07	1.01849e+07	8.42946e+07	1.64554e+07	ko00240,ko00280,ko00640,ko01100	1.03235	0.0961032	3.45851	1.79015
MEDN0338*072	T3_negative	DL-3-Phenyllactic acid	Organic acid and Its derivatives	Organic acid and Its derivatives	165.06	166.063	[M-H]-	C9H10O3	-	828-01-3	3848	HMDB0000779	25998	5745	C01479	57578268	4.3094e+07	8.39618e+07	2.69532e+07	2.2176e+07	4.3919e+07	1.9677e+07	6.33169e+07	6.67282e+06	1.53981e+07	1.76554e+07	1.07846e+07	1.26526e+07	2.24214e+07	4.35124e+07	7.59047e+06	2.07527e+07	2.31103e+07	-	1.14526	0.0345477	2.11268	1.07908
MEDN0340	T3_negative	Pyrrole-2-Carboxylic Acid	Organic acid and Its derivatives	Organic acid and Its derivatives	110.02	111.032	[M-H]-	C5H5NO2	-	634-97-9	12473	HMDB0004230	36751	3787	C05942	97158.2	72718.6	147623	55422.5	41147.8	58781.5	72506.6	140004	105345	210080	90102	161101	113160	97603.4	168044	62826.3	72497.7	64373.6	ko00470	0.718583	0.217812	0.76045	-0.395075
MEDN0342	T3_negative	Sebacate	Organic acid and Its derivatives	Organic acid and Its derivatives	201.11	202.121	[M-H]-	C10H18O4	-	111-20-6	5192	HMDB0000792	41865	4240	C08277	2.39629e+07	4.6207e+07	3.97223e+07	5.04867e+07	2.26397e+07	4.96179e+07	4.5573e+07	137768136	9.41434e+07	5.19969e+07	7.22349e+07	3.50871e+07	4.92071e+07	7.04035e+07	1.00567e+08	7.91472e+07	7.50985e+07	9.82692e+07	-	0.799405	0.359512	0.807138	-0.309112
MEDN0349	T3_negative	PGD2	FA	Oxidized lipids	351.22	352.225	[M-H]-	C20H32O5	-	41598-07-6	448457	HMDB0001403	15555	6221	C00696	49360.1	35061.6	44755.1	57233.4	105373	30297.2	40926.8	54362.8	32908.1	94460.2	56525.5	308619	108183	25998.2	86875	25479.2	44763.5	64379	ko00590,ko01100,ko04080,ko04664,ko04726,ko05143,ko05310	0.775636	0.207731	0.552296	-0.856485
MEDN0356	T3_negative	LPS(22:6)	GP	LPS	568.27	569.275	[M-H]-	C28H44NO9P	-	-	52926281	-	-	-	C05974	138883	79742.4	130046	43060.5	113793	140513	216419	140607	68962.1	120180	210165	77648.7	109658	190652	170181	148278	254544	156569	ko00564	0.903791	0.120941	0.745563	-0.423598
MEDN0391N	T3_negative	3-Deoxy-D-Lyxo-Heptopyran-2-ularic Acid	FA	FFA	327.233	222.038	[M-H]-	C7H10O8	-	-	15608515	HMDB0002183	28125	3457	C21044	767997	443714	578758	155996	242058	344275	144321	209944	157774	172841	125704	109118	185324	165575	101467	121969	173132	142064	-	1.59606	0.0288789	2.34725	1.23097
MEDN0406	T3_negative	3-(3-Hydroxyphenyl)Propionate Acid	Organic acid and Its derivatives	Organic acid and Its derivatives	165.06	166.063	[M-H]-	C9H10O3	-	621-54-5	91	HMDB0000375	1427	5364	C11457	369214	103614	1.79104e+06	99466.8	523503	333710	89791.4	4.52178e+06	346470	6.81292e+06	597367	7.31447e+07	8.76538e+06	544627	551135	316794	443501	286582	ko00360,ko01100	0.940607	0.278286	0.0894197	-3.48326
MEDN0409	T3_negative	Curcumin	Benzene and substituted derivatives	Benzene and substituted derivatives	367.12	368.126	[M-H]-	C21H20O6	-	458-37-7	969516	HMDB0002269	3962	-	C10443	26070.9	37057.7	28950.1	19968.7	17941	42957.3	52729.1	30900.5	50103.4	58050.9	17210.5	71664.9	45095.9	22146.1	105239	29717.8	24452.6	40139.4	-	0.482716	0.275372	0.741278	-0.431914
MEDN0410	T3_negative	4-Hydroxybenzaldehyde	Benzene and substituted derivatives	Benzene and substituted derivatives	121.03	122.037	[M-H]-	C7H6O2	-	123-08-0	126	HMDB0011718	17597	-	C00633	4.59907e+07	1.27371e+08	7.21395e+07	6.79922e+07	2.22817e+07	12751505	1.73727e+07	2.15124e+07	9.61183e+06	3.83796e+06	6.27007e+07	2.94603e+06	5.00451e+06	2.82855e+07	1.33684e+07	1.16956e+07	2.62945e+07	2.67537e+07	ko01100	1.05702	0.123356	2.19487	1.13414
MEDN0414	HILIC_negative	Pyridoxamine	Heterocyclic compounds	Pteridines and derivatives	167.08	168.09	[M-H]-	C8H12N2O2	-	85-87-0	1052	HMDB0001431	16410	238	C00534	82131.7	78193.7	134525	116910	28039.1	56667.7	73278.3	38444.8	45498	20058.6	38219.9	22429.9	27114.4	40050.3	33642.4	36842.8	41960.4	40040.2	ko00750,ko01100,ko04977	1.64583	0.0104512	2.17636	1.12191
MEDN0415	T3_negative	2-(Formylamino)Benzoic Acid	Benzene and substituted derivatives	Phenolic acids	164.04	165.043	[M-H]-	C8H7NO3	-	3342-77-6	101399	HMDB0004089	36575	-	C05653	1.54384e+06	1.73124e+06	1.26296e+06	915147	3.53115e+06	3.34208e+06	1.13511e+06	1.56797e+06	413455	3.65762e+06	1.34603e+06	3.17087e+06	2.01042e+06	1.19164e+06	1.40693e+06	911484	1.62712e+06	1.38256e+06	ko00380,ko01100	0.409335	0.769635	0.924469	-0.113304
MEDN0416	T3_negative	Ureidoisobutyric Acid	Organic acid and Its derivatives	Organic acid and Its derivatives	145.06	146.069	[M-H]-	C5H10N2O3	-	2905-86-4	160663	HMDB0002031	1670	-	C05100	178261	178107	283559	191930	108703	101739	171990	82731.6	56251.8	45019.5	153897	75853.8	84166.4	115686	125881	94359.4	209332	177865	-	0.577458	0.317311	1.25065	0.322673
MEDN0417	T3_negative	(Rs)-Mevalonic Acid	Organic acid and Its derivatives	Organic acid and Its derivatives	147.07	148.074	[M-H]-	C6H12O4	-	150-97-0	449	HMDB0000227	25351	127	C00418	67524	380205	166541	84286.3	81744.4	49117.2	362924	1.2421e+06	262559	254536	449005	379853	259774	243365	340224	149626	312971	467636	ko00900,ko01100,ko04216	0.807822	0.894039	0.944001	-0.0831396
MEDN0419	T3_negative	Uridine 5-Monophosphate	Nucleotide and Its metabolites	Nucleotide and Its metabolites	323.03	324.036	[M-H]-	C9H13N2O9P	-	58-97-9	6030	HMDB0000288	16695	-	C00105	2.86938e+07	2.01784e+07	205145	447119	8.65378e+07	1.04289e+07	2.46924e+06	9.76124e+06	3.86785e+07	5.43788e+07	1.05191e+07	1.52224e+07	5.77558e+07	6.67767e+07	3.58271e+07	1.34919e+07	3.22818e+07	3.63419e+07	ko00240,ko01100,ko01232,ko01240	1.06091	0.243868	0.611913	-0.708602
MEDN0421	T3_negative	Cyclic Amp	Nucleotide and Its metabolites	Nucleotide and Its metabolites	328.05	329.053	[M-H]-	C10H12N5O6P	-	60-92-4	6076	HMDB0000058	17489	5120	C00575	8.52721e+06	1.71384e+06	126950	72602.9	2.15815e+07	1.11551e+07	1.50702e+06	3.69172e+06	6.61903e+06	3.92751e+06	2.45058e+06	2.89546e+06	2.59595e+06	6.01171e+06	4.66712e+06	2.19761e+06	5.60356e+06	4.22204e+06	ko00230,ko01100,ko01522,ko04010,ko04014,ko04015,ko04020,ko04022,ko04024,ko04062,ko04072,ko04114,ko04211,ko04213,ko04261,ko04270,ko04340,ko04371,ko04540,ko04611,ko04670,ko04710,ko04713,ko04714,ko04720,ko04723,ko04724,ko04725,ko04726,ko04727,ko04728,ko04740,ko04742,ko04750,ko04910,ko04911,ko04912,ko04913,ko04914,ko04915,ko04916,ko04918,ko04919,ko04921,ko04922,ko04923,ko04924,ko04925,ko04926,ko04927…	0.419487	0.364801	1.59076	0.669715
MEDN0428	T3_negative	N6-Succinyl Adenosine	Nucleotide and Its metabolites	Nucleotide and Its metabolites	382.1	383.108	[M-H]-	C14H17N5O8	-	4542-23-8	20849086	HMDB0000912	71169	5867	-	789173	153500	124603	417985	302775	441207	30940.8	39594.8	114772	130084	1.7046e+06	364022	113335	115891	858711	22803.1	41961.7	109482	-	0.0138051	0.579965	0.697667	-0.51939
MEDN0429	T3_negative	3-Hydroxyhippuric Acid	Organic acid and Its derivatives	Organic acid and Its derivatives	194.05	195.053	[M-H]-	C9H9NO4	-	1637-75-8	450268	HMDB0006116	70824	-	-	126494	31461.1	152157	267502	112192	126572	416537	2.11037e+06	530142	625049	501910	278443	764511	350355	629338	779350	846896	1.07731e+06	-	1.24272	0.365202	0.661766	-0.595607
MEDN0439	T3_negative	N-Acetylthreonine	Amino acid and Its metabolites	Amino acid derivatives	160.06	161.069	[M-H]-	C6H11NO4	-	17093-74-2	152204	HMDB0062557	45826	-	-	177757	1.15106e+06	508909	248258	137614	132865	376925	317796	130987	194000	642267	328288	320964	344849	408180	120687	359164	429762	-	0.344706	0.975262	1.0108	0.015502
MEDN0460	T3_negative	N8-Acetylspermidine	Amino acid and Its metabolites	Amino acid derivatives	188.18	189.184	[M-H]-	C9H23N3O	-	34450-15-2	123689	HMDB0002189	27911	6535	C01029	18289.8	11401.8	25421.1	29967	14425.1	17771.5	14107	12942.7	8443.43	25418.5	8692.02	20337.2	10428.9	14844.7	25420.2	7599.65	9207.64	12439.7	-	0.386948	0.543291	1.13677	0.184943
MEDN0469	T3_negative	Citraconic Acid	Organic acid and Its derivatives	Organic acid and Its derivatives	129.02	130.027	[M-H]-	C5H6O4	-	498-23-7	643798	HMDB0000634	17626	5607	C02226	452022	377467	524599	458049	350341	344508	379641	786882	806512	462747	974838	748163	466809	623473	581630	419647	520518	875399	ko00290,ko01100,ko01210	0.89736	0.15351	0.789678	-0.340664
MEDN0477N	T3_negative	2-Oxovaleric acid	Organic acid and Its derivatives	Organic acid and Its derivatives	175.062	116.047	[M+CH3COO]-	C5H8O3	-	1821-02-9	74563	HMDB0001865	33033	-	C06255	242646	141464	81572.9	56841.6	260024	454858	94937.7	577948	514748	582156	530657	1.49696e+06	379652	228667	675994	459120	527305	941992	-	1.43671	0.0202737	0.416494	-1.26363
MEDN0478	T3_negative	Aminomalonic Acid	Organic acid and Its derivatives	Organic acid and Its derivatives	118.01	119.022	[M-H]-	C3H5NO4	-	1068-84-4	100714	HMDB0001147	17475	-	C00872	1.30438e+07	3.36094e+06	8.2005e+06	2.23458e+06	205663	516997	757661	5.36554e+06	467016	933224	1.19716e+06	476857	1.57768e+06	2.18379e+06	1.6238e+06	265934	2.8937e+06	441673	-	0.649529	0.128498	2.94576	1.55864
MEDN0479	T3_negative	4-Methylvaleric Acid	Organic acid and Its derivatives	Organic acid and Its derivatives	115.08	116.084	[M-H]-	C6H12O2	-	646-07-1	12587	HMDB0000689	74903	4191	C21399	37634.7	11082	43391.8	18824.1	22769.4	1289.24	2652.4	5224.48	14247.4	11697.3	21507.7	6508.31	5199.1	38857.5	18244.5	8469.73	11737.7	14419.7	-	0.185069	0.712978	1.14984	0.20143
MEDN0480	T3_negative	Dl-Glyceraldehyde 3-Phosphate	Organic acid and Its derivatives	Phosphoric acids	168.99	169.998	[M-H]-	C3H7O6P	-	591-59-3	729	HMDB0001112	17138	3294	C00661	145727	130510	102027	72604.5	214654	141954	198670	236984	546224	151325	147471	286133	220778	262206	194622	326166	330544	361626	-	0.823341	0.329445	0.784505	-0.350146
MEDN0483	T3_negative	3-Methyl-2-Oxobutanoic Acid	Organic acid and Its derivatives	Organic acid and Its derivatives	115.04	116.047	[M-H]-	C5H8O3	-	759-05-7	49	HMDB0000019	16530	5091	C00141	85810	449131	84834.6	152667	62814.8	91314.6	103332	141075	16512.9	75268.2	196256	42242.6	107136	162099	154684	95514.4	99387	129880	ko00280,ko00290,ko00770,ko00785,ko01100,ko01210,ko01230,ko01240	0.276999	0.762413	1.11767	0.1605
MEDN0485	T3_negative	1,6-di-O-phosphono-D-fructose	Carbohydrates and Its metabolites	Phosphate sugars	338.99	340.12	[M-H]-	C6H14O12P2	-	4937-84-2	84951	-	-	-	C00665	23328.6	38829.1	23246.1	40507.6	47254.8	51602.5	31335.2	59527.3	67835.6	22621.7	38346.9	30728.2	32733	33601.2	33146.7	46384.5	26559.4	44473	ko00051,ko01100,ko04152,ko04922,ko05230	0.688421	0.175424	1.24262	0.313389
MEDN0487	T3_negative	2-amino-6-oxohexanoic acid	Amino acid and Its metabolites	Amino acids	144.07	145.074	[M-H]-	C6H11NO3	-	1962-83-0	207	HMDB0001263	17027	6118	C04076	481522	879106	446476	586634	224261	257044	768394	315268	229894	236771	598762	190262	270509	721366	410801	302630	600053	603259	ko00310,ko01100,ko01230	0.095997	0.787929	1.06461	0.09032
MEDN0493	T3_negative	4-Methoxycinnamic Acid	Organic acid and Its derivatives	Organic acid and Its derivatives	177.06	178.063	[M-H]-	C10H10O3	-	830-09-1	699414	HMDB0002040	260249	6453	-	12582.9	50549.1	26889.9	27570.8	28196	74867	128202	131994	45302.9	363019	407771	189237	59760.8	301400	180180	172780	205067	390592	-	1.92234	0.000953801	0.231806	-2.10901
MEDN0502	T3_negative	2-Deoxyribose 1-Phosphate	Carbohydrates and Its metabolites	Phosphate sugars	213.02	214.024	[M-H]-	C5H11O7P	-	17210-42-3	439287	HMDB0001351	28542	6182	C00672	1.27296e+06	616685	493984	707222	1.0572e+06	886954	905980	770781	1.14059e+06	501863	783053	546660	614576	1.21861e+06	975434	1.93919e+06	1.12498e+06	1.17355e+06	ko00030,ko00240,ko01100	0.207621	0.52033	0.884481	-0.177097
MEDN0506	T3_negative	N-Acetylglucosamine 1-Phosphate	Carbohydrates and Its metabolites	Phosphate sugars	300.05	301.056	[M-H]-	C8H16NO9P	-	6866-69-9	440272	HMDB0001367	7125	6194	C04256	888723	304970	327976	516308	1.30311e+06	3.99217e+06	2.99207e+06	2.20139e+06	1.89161e+06	2.01458e+06	230177	2.07222e+06	1.87481e+06	725467	2.56971e+06	1.58482e+06	640073	784623	-	0.000950231	0.679437	1.15379	0.20638
MEDN0511	T3_negative	Jasmonic acid	Organic acid and Its derivatives	Organic acid and Its derivatives	209.12	210.126	[M-H]-	C12H18O3	-	3572-66-5	5281166	HMDB0032797	18292	-	C16317	191515	113731	125388	172951	278554	198961	265722	322540	473003	600824	511526	757038	508163	659946	428382	621811	743975	600743	ko00592,ko01100	2.0327	2.97E-06	0.394367	-1.34239
MEDN0523	T3_negative	Indole-3-lactic acid	Heterocyclic compounds	Indole and Its derivatives	204.07	205.074	[M-H]-	C11H11NO3	-	1821-52-9	92904	HMDB0000671	24813	5641	C02043	1.72335e+06	602445	1.64255e+06	820159	345098	945186	603942	1.39826e+06	851266	589319	349130	561109	364295	537765	1.2809e+06	226593	364221	471287	-	1.37534	0.0299212	1.8826	0.91273
MEDN0533	T3_negative	Xanthosine	Nucleotide and Its metabolites	Nucleotide and Its metabolites	283.07	284.076	[M-H]-	C10H12N4O6	-	146-80-5	64959	HMDB0000299	18107	3408	C01762	6.40105e+06	552555	257146	654123	2.80611e+06	6.77987e+06	231046	1.28899e+07	1.48308e+07	5.25246e+06	3.50797e+06	1.62724e+07	1.72887e+06	10177468	7.34769e+06	634225	502168	678481	ko00230,ko00232,ko01100,ko01232,ko02010	0.286789	0.976444	0.984835	-0.0220456
MEDN0534*058	T3_negative	Deoxyguanosine diphosphate(dGDP)	Nucleotide and Its metabolites	Nucleotide and Its metabolites	426.02	427.029	[M-H]-	C10H15N5O10P2	-	3493-09-02	135398595	HMDB0000960	28862	5906	C00361	25129.9	13281.5	7220.99	19476.6	202296	59965.4	33103.9	39570.7	114948	30563.8	32663.2	86672	28236.3	38961.2	64925.1	35178.1	50874.2	67210.2	ko00230,ko01100,ko01232	0.402756	0.698688	1.18312	0.242593
MEDN0536	T3_negative	estrone 3-sulfate	Hormones and hormone related compounds	Hormones and hormone related compounds	349.11	350.119	[M-H]-	C18H22O5S	-	481-97-0	3001028	HMDB0001425	17474	3556	C02538	78770.4	30871.9	17157.8	6284.85	25147.8	71054.9	32691.8	67726.8	38689.7	45116.7	55482.3	374322	46448.4	18560	76857.2	28793.8	37449.4	38761.7	ko00140,ko01100,ko04976	0.650417	0.330566	0.510391	-0.970324
MEDN0537	T3_negative	ADP-ribose	Nucleotide and Its metabolites	Nucleotide and Its metabolites	558.06	559.072	[M-H]-	C15H23N5O14P2	-	20762-30-5	445794	HMDB0001178	16960	6059	C00301	178985	374436	70498.3	176575	1.94818e+06	465189	611908	201894	1.71843e+06	368397	903056	688633	366620	815514	649919	561627	358708	538602	ko00230,ko01100	0.622995	0.825552	1.09427	0.129969
MEDN0538*061	T3_negative	UDP-glucose	Carbohydrates and Its metabolites	Sugars	565.05	566.055	[M-H]-	C15H24N2O17P2	-	133-89-1	8629	HMDB0000286	46229	-	C00029	1539.07	17162.1	3072.13	3604.43	71195.5	2084.16	20801.3	13519.6	26517.3	29118.1	121862	23918.1	8232.98	44102.6	26014.8	92550	50586.7	92100.2	ko00040,ko00052,ko00053,ko00500,ko00520,ko00524,ko00561,ko01100,ko01240,ko01250	1.46344	0.0292629	0.326511	-1.6148
MEDN0541	T3_negative	DL-3,4-Dihydroxyphenyl glycol	Benzene and substituted derivatives	Benzene and substituted derivatives	169.05	170.058	[M-H]-	C8H10O4	-	28822-73-3	20096867	HMDB0000318	1387	5307	C05576	622578	1.99691e+06	974117	1.09936e+06	817244	1.69968e+06	1.4639e+06	3.42376e+06	3.1048e+06	1.98261e+06	3.68166e+06	1.65051e+06	1.58124e+06	2.72082e+06	2.69069e+06	1.50678e+06	2.3818e+06	2.64549e+06	ko00350,ko01100	1.06806	0.145564	0.729424	-0.455171
MEDN0551	T3_negative	3-Indoleacrylic acid	Organic acid and Its derivatives	Organic acid and Its derivatives	186.06	187.063	[M-H]-	C11H9NO2	-	1204-06-4	5375048	HMDB0000734	90333	5702	C21283	128621	705601	533274	1.15854e+06	301890	956061	425383	239913	525843	681361	2.57445e+06	709195	543390	810144	1.12023e+06	146749	1.02786e+06	1.22444e+06	-	0.945757	0.11629	0.562936	-0.828957
MEDN0553*013	T3_negative	2-Methylbenzoic acid	Benzene and substituted derivatives	Phenolic acids	135.05	136.052	[M-H]-	C8H8O2	-	118-90-1	8373	HMDB0002340	36632	-	C07215	2576.5	2576.5	2576.5	2576.5	2576.5	2576.5	2576.5	310159	64602.1	362365	48638.6	1.42008e+06	310987	85141.3	76901.8	44748.6	12882.5	36945.7	ko01100	1.62147	0.182438	0.163755	-2.61039
MEDN0555	T3_negative	Hydroxyphenyllactic acid	Organic acid and Its derivatives	Organic acid and Its derivatives	181.05	182.058	[M-H]-	C9H10O4	-	306-23-0	9378	HMDB0000755	17385	5723	C03672	2.96289e+07	1.54546e+07	3.51626e+07	9.44265e+06	7.71171e+06	1.31658e+07	1.37183e+07	3.32392e+07	3.96663e+06	1.04557e+07	8.12382e+06	4.94618e+06	7.55364e+06	13248732	2.20143e+07	6.03085e+06	1.22021e+07	1.36607e+07	-	0.790697	0.12654	1.6439	0.717124
MEDN0560	T3_negative	Marmesin	Aldehyde,Ketones,Esters	Esters	245.08	246.089	[M-H]-	C14H14O4	-	13849-08-6	334704	HMDB0030786	49080	-	C09276	1.90671e+06	1.0088e+07	7.61406e+06	7.52687e+06	4.97943e+06	7.73621e+06	6.4691e+06	1.39653e+07	1.2896e+07	1.58561e+07	1.9824e+07	1.47615e+07	1.16345e+07	1.11304e+07	1.30281e+07	1.05962e+07	1.00007e+07	1.67554e+07	-	1.46175	0.00405815	0.592148	-0.755971
MEDN0562	T3_negative	Indole 3-carbinol	Heterocyclic compounds	Indole and Its derivatives	146.06	147.068	[M-H]-	C9H9NO	-	700-06-1	3712	HMDB0005785	24814	-	-	582213	404438	510682	349303	523333	356994	217608	301376	84073	223348	206084	388415	191624	320322	278197	126161	182202	131605	-	0.959651	0.0347564	1.62602	0.701344
MEDN0563	T3_negative	DL-Benzylsuccinic acid	FA	FFA	207.07	208.074	[M-H]-	C11H12O4	-	884-33-3	3858	HMDB0012127	1220624	-	C09816	3969.44	3969.44	3969.44	3969.44	3969.44	3969.44	3969.44	3969.44	3969.44	171655	52278.1	402623	106152	19847.2	132327	51891.8	370581	125299	ko01100	2.2449	0.00953256	0.0249362	-5.32562
MEDN0570*006	T3_negative	Erythrulose	Carbohydrates and Its metabolites	Sugars	119.03	120.042	[M-H]-	C4H8O4	-	533-50-6	5460032	HMDB0006293	27913	-	C02045	67566.3	23501	52781.9	39892.8	23941.2	28132.5	36829.9	85773.1	68739.7	77951.9	48478.1	86364.4	33754.8	26402.8	62604.8	23324.7	40568.9	71090.4	-	0.23139	0.659655	0.907804	-0.139548
MEDN0571	T3_negative	3-(3-Methoxyphenyl)Propionic Acid	Organic acid and Its derivatives	Organic acid and Its derivatives	179.07	180.079	[M-H]-	C10H12O3	-	10516-71-9	66336	HMDB0011751	-	-	-	72401.7	435379	194802	263483	117357	148915	88570.5	159755	75628.5	76944.1	211016	59471.9	49776.4	172279	126150	141636	159112	102784	-	0.587796	0.259491	1.41588	0.5017
MEDN0575	T3_negative	3-Hydroxypicolinic acid	Heterocyclic compounds	Pteridines and derivatives	138.02	139.027	[M-H]-	C6H5NO3	-	874-24-8	13401	HMDB0013188	64342	-	C18620	80681.8	568801	1.18274e+06	798382	1.31643e+06	822143	919795	4.81804e+06	1.10099e+06	1.46458e+06	1.3857e+06	3.08316e+06	1.1709e+06	481344	2.18833e+06	3.1125e+06	2.12935e+06	1.90589e+06	-	0.94119	0.294251	0.685981	-0.543759
MEDN0579	T3_negative	N-lactoyl-phenylalanine	Amino acid and Its metabolites	Amino acid derivatives	236.09	237.1	[M-H]-	C12H15NO4	-	-	11075454	HMDB0062175	-	-	-	186202	177194	209905	122505	108676	57880.5	63440.3	1.2092e+06	182234	326902	247602	129275	137763	116707	190064	69857.3	102957	130509	-	0.195274	0.455939	1.59629	0.674726
MEDN0589HN	HILIC_negative	Cyclamic acid	Organic acid and Its derivatives	Organic acid and Its derivatives	224.056	179.062	[M+HCOO]-	C6H13NO3S	-	100-88-9	7533	HMDB0031340	15964	-	C02824	4146.94	267065	79233.4	371756	87182.1	229815	269222	116749	639311	491153	260967	459132	301920	244297	632044	415000	354529	596034	-	1.20137	0.0323699	0.549784	-0.863063
MEDN0602	T3_negative	Deoxyguanosine 5'-monophosphate(dGMP)	Nucleotide and Its metabolites	Nucleotide and Its metabolites	346.06	347.063	[M-H]-	C10H14N5O7P	-	902-04-5	135398597	HMDB0001044	16192	-	C00362	2.01361e+06	1.47377e+06	251382	604604	5.64875e+06	1.84326e+06	748620	489853	2.5059e+06	1.3397e+06	2.04495e+06	1.00549e+06	1.73421e+06	1.98733e+06	2.68947e+06	931720	1.07853e+06	1.3573e+06	ko00230,ko01100,ko01232	0.420855	0.794879	1.09959	0.136965
MEDN0604	T3_negative	Tetradecanedioic acid	FA	FFA	257.18	258.183	[M-H]-	C14H26O4	-	821-38-5	13185	HMDB0000872	76308	5833	C11002	2.45119e+06	537003	3.67761e+06	2.92448e+07	1.23222e+06	2.37605e+06	2.33094e+06	1.98826e+06	5.51899e+06	5.60778e+06	8.71867e+06	5.85326e+06	2.62834e+06	2.3164e+06	4.91074e+06	1.64042e+06	5.10347e+06	8.8743e+06	-	0.683776	0.898197	1.08113	0.112536
MEDN0615*014	T3_negative	Carbamoyl phosphate	Organic acid and Its derivatives	Phosphoric acids	139.98	140.983	[M-H]-	CH4NO5P	-	590-55-6	278	HMDB0001096	17672	6002	C00169	63245.5	71145.4	63266.4	102216	244478	227976	120857	85588.7	224258	101228	96305.2	42939.8	110920	174638	127648	242365	129719	160366	ko00220,ko00230,ko00240,ko00250,ko00910,ko01100,ko01200,ko01230,ko01240	0.102216	0.953474	1.01425	0.0204121
MEDN0622	T3_negative	Porphobilinogen	Organic acid and Its derivatives	Organic acid and Its derivatives	225.09	226.095	[M-H]-	C10H14N2O4	-	487-90-1	1021	HMDB0000245	-	-	C00931	338302	289909	356064	346059	389488	161249	293347	275726	424638	322250	555554	474776	291972	581125	243885	448234	411949	342701	ko00860,ko01100,ko01240	0.974321	0.078613	0.782798	-0.353289
MEDN0636	T3_negative	Ginkgoic acid	Organic acid and Its derivatives	Organic acid and Its derivatives	345.24	346.251	[M-H]-	C22H34O3	-	22910-60-7	5281858	HMDB0033897	-	-	C10794	754869	612121	522758	630149	690273	423473	262118	782888	428570	1.03835e+06	234444	855643	565714	304838	784426	389025	308745	364658	-	0.360214	0.799296	1.05394	0.0757901
MEDN0647	T3_negative	Hydroquinone	Benzene and substituted derivatives	Phenolics	109.03	110.037	[M-H]-	C6H6O2	-	123-31-9	785	HMDB0002434	17594	6681	C00530	295746	113868	237851	157993	146812	982808	290628	737021	541946	8.01881e+06	193127	1.70255e+07	4.58459e+06	434447	2.10926e+06	476526	605304	474605	ko00350,ko01100,ko05208	1.32362	0.109171	0.103315	-3.27488
MEDN0648	T3_negative	2,5-Dihydroxybenzaldehyde	Benzene and substituted derivatives	Benzene and substituted derivatives	137.02	138.032	[M-H]-	C7H6O3	-	1194-98-5	70949	HMDB0004062	28508	-	C05585	152327	186218	268370	152191	160312	183515	334846	306102	360420	279685	629103	273659	207724	392077	322677	295520	392745	404720	ko00350,ko01100	1.34784	0.0271196	0.658024	-0.603787
MEDN0649	T3_negative	Anthranilic acid	Benzene and substituted derivatives	Phenolic acids	136.04	137.048	[M-H]-	C7H7NO2	-	118-92-3	227	HMDB0001123	30754	6018	C00108	328211	653655	494959	380240	839082	588968	571224	580677	311165	811331	727332	790783	516994	512647	630596	324773	654546	586056	ko00380,ko00400,ko01100,ko01230	0.770663	0.257673	0.854749	-0.226427
MEDN0651	T3_negative	Succinic anhydride	Organic acid and Its derivatives	Organic acid and Its derivatives	99.01	100.016	[M-H]-	C4H4O3	-	108-30-5	7922	HMDB0032523	36595	-	C19524	7.68887e+06	1.03398e+07	6.35211e+06	8.56719e+06	1.56812e+07	1.99401e+07	5.04173e+06	4.20552e+06	8.77162e+06	6.22696e+06	4.29992e+06	5.72637e+06	3.94419e+06	4.57289e+06	4.17014e+06	8.9397e+06	1.07198e+07	2.23443e+06	-	1.16883	0.0613705	1.70333	0.768362
MEDN0654	T3_negative	3-Methylsalicylic acid	Organic acid and Its derivatives	Organic acid and Its derivatives	151.04	152.047	[M-H]-	C8H8O3	-	83-40-9	6738	HMDB0002390	20141	6661	C14088	162279	153690	129565	123599	196032	123796	178540	128828	94332.8	153538	203583	223194	119068	144470	133008	134956	143122	148360	-	0.583673	0.434388	0.919736	-0.120708
MEDN0655N	T3_negative	Hydantoin-5-propionic acid	Organic acid and Its derivatives	Organic acid and Its derivatives	343.09	172.048	[2M-H]-	C6H8N2O4	-	5624-26-0	782	HMDB0001212	28297	6084	C05565	242646	172629	282933	180020	152604	252675	58708.2	205347	22293.6	84173.7	210635	95126.3	96188.3	213425	125898	139374	144232	111911	ko00340	0.164078	0.263316	1.28575	0.362612
MEDN0656	T3_negative	Indoleacetaldehyde	Heterocyclic compounds	Indole and Its derivatives	158.06	159.068	[M-H]-	C10H9NO	-	2591-98-2	800	HMDB0001190	18086	6068	C00637	6.20309e+06	2.49992e+06	5.209e+06	3.14911e+06	2.36695e+06	3.07682e+06	947220	1.59193e+06	343402	1.31738e+06	983069	931425	1.07164e+06	1.33439e+06	865575	622504	486289	462525	ko00380,ko01100	1.38913	0.0160359	3.14404	1.65262
MEDN0658	T3_negative	Hexadecanedioic acid	FA	FFA	285.21	286.214	[M-H]-	C16H30O4	-	505-54-4	10459	HMDB0000672	73722	5642	C19615	4.91379e+06	850467	7.10742e+06	7.21188e+06	2.40621e+06	2.075e+06	3.88827e+06	2.24728e+06	1.33554e+06	1.72774e+06	7.55958e+06	2.30754e+06	1.35385e+06	3.40009e+06	1.40122e+06	5.10469e+06	9.8642e+06	1.83917e+07	ko01100	0.431287	0.319972	0.626795	-0.673934
MEDN0659N	T3_negative	Pyrophosphate	Organic acid and Its derivatives	Phosphoric acids	158.925	177.943	[M-H2O-H]-	H4O7P2	-	206975	644102	HMDB0000250	-	-	C00013	1.84513e+06	1.13835e+06	1.78512e+06	388480	1.33294e+06	515912	1.12755e+06	1.40824e+06	179357	565037	297120	222087	321719	360808	459031	259771	421617	472782	ko00190,ko05012,ko05022	1.49785	0.00760511	2.87608	1.5241
MEDN0662	T3_negative	Glu-Leu	Amino acid and Its metabolites	Small Peptide	259.13	260.137	[M-H]-	C11H20N2O5	-	2566-39-4	4524287	HMDB0028823	73506	-	C00107	6.07092e+07	3.35415e+07	6.18131e+07	2.65691e+07	1.67412e+07	2.89601e+07	1.19208e+07	2.68511e+07	3.92622e+06	1.00549e+07	1.62613e+07	3.31208e+06	7.74487e+06	1.99757e+07	1.94359e+07	8.79768e+06	10552829	1.16768e+07	ko02010	1.21519	0.0267221	2.51393	1.32995
MEDN0682	T3_negative	Octadecanamide	Alcohol and amines	Amines	282.28	283.288	[M-H]-	C18H37NO	-	124-26-5	31292	HMDB0034146	34900	-	C13846	191960	129738	181178	150231	189409	169007	168708	213802	170679	172079	182996	247324	114447	171731	158874	165158	182322	184384	-	0.0151286	0.909804	0.990754	-0.0134015
MEDN0701*008	T3_negative	Itaconic acid	Organic acid and Its derivatives	Organic acid and Its derivatives	129.02	130.027	[M-H]-	C5H6O4	-	97-65-4	811	HMDB0002092	30838	6483	C00490	495874	284699	606694	476033	342990	429707	459742	859115	879884	471521	1.06067e+06	782329	524627	643810	618268	430818	554649	893838	ko01100	0.796932	0.214944	0.808414	-0.306834
MEDN0703	HILIC_negative	Glycerol 3-Phosphate	Organic acid and Its derivatives	Phosphoric acids	171.01	172.014	[M-H]-	C3H9O6P	-	1957-03-04	754	HMDB0000126	15978	5161	C03189	31173.1	8040.38	16929.4	40702.6	96908.4	13151	644370	176980	787188	108507	184307	711725	96407.6	409442	156981	345886	778260	714862	-	1.26362	0.186979	0.517755	-0.94966
MEDN0720*037	T3_negative	2-Methylhippuric acid	Organic acid and Its derivatives	Organic acid and Its derivatives	192.07	193.074	[M-H]-	C10H11NO3	-	42013-20-7	91637	HMDB0011723	68455	-	C01586	137976	94864.5	246039	191683	54299.5	87567.4	54919.2	384342	170451	91832.7	143559	102372	93618	105094	133247	143603	122965	161051	-	0.286233	0.3491	1.29599	0.374055
MEDN0722	T3_negative	Orcinol	Benzene and substituted derivatives	Phenolics	123.05	124.052	[M-H]-	C7H8O2	-	504-15-4	10436	HMDB0039777	-	-	C00727	26565.6	71466.6	18862.3	20090.2	54867.3	65724.5	58033.3	83708.9	93338.7	68679.2	54150.7	69440.3	75057.1	57359.7	144193	30497.7	68000.6	79810.2	-	0.799757	0.229635	0.761227	-0.393602
MEDN0724N	T3_negative	Acetylsalicylic acid	Others	FDA	239.059	180.042	[M+CH3COO]-	C9H8O4	-	50-78-2	2244	HMDB0001879	15365	-	C01405	693208	646552	1.30784e+06	1.34411e+06	1.14413e+06	559539	181368	240442	530543	361313	393595	628782	385800	204680	619413	215640	268093	329287	ko04976	1.10634	0.0406589	1.95142	0.964526
MEDN0739	T3_negative	4-Hydroxybenzyl alcohol	Benzene and substituted derivatives	Benzene and substituted derivatives	123.05	124.052	[M-H]-	C7H8O2	-	623-05-2	125	HMDB0011724	67410	-	C17467	223437	150962	245109	86092.8	99323.6	159596	118604	105960	68883	150706	134437	140454	116831	104171	82004.7	62619.7	79459.3	77054.5	-	0.801707	0.158506	1.32734	0.408535
MEDN0741	T3_negative	Methanesulfonic acid	Organic acid and Its derivatives	Sulfonic acids	94.98	95.9881	[M-H]-	CH4O3S	-	75-75-2	6395	-	-	-	C11145	1.47623e+06	1.24672e+06	2.64967e+06	1.60038e+06	1.76442e+06	1.13943e+06	879904	2.71396e+06	2.84165e+06	1.34194e+06	1.61966e+06	2.08601e+06	1.32919e+06	1.50663e+06	1.81893e+06	1.32527e+06	1.48148e+06	1.5611e+06	ko00920,ko01100	0.410284	0.361885	1.15935	0.213322
MEDN0747*042	T3_negative	2,4-Di-tert-butylphenol	Benzene and substituted derivatives	Phenolics	205.16	206.167	[M-H]-	C14H22O	-	96-76-4	7311	HMDB0013816	89188	-	-	34879.6	34348.8	34731.8	26946.5	26684	26773.1	18959.1	41755	52087.4	36466.7	21048.9	59125.2	33131.2	35937.4	21547.1	32968.6	51268.2	29033.8	-	0.157467	0.631724	0.927114	-0.109181
MEDN0748*021	T3_negative	Methylparaben	Benzene and substituted derivatives	Phenolic acids	151.04	152.047	[M-H]-	C8H8O3	-	99-76-3	7456	HMDB0032572	31835	-	D01400	102018	419236	343323	403172	294561	324470	320752	377939	284775	582013	370272	747626	455984	428722	629266	327215	333807	422695	-	1.35116	0.0155658	0.667871	-0.582358
MEDN0766HN	HILIC_negative	11-deoxy PGE1	Hormones and hormone related compounds	Hormones and hormone related compounds	373.209	338.246	[M+Cl]-	C20H34O4	-	37786-00-8	5283055	-	-	-	-	77122.6	74958.1	67507.1	73013.3	28012.2	46497.4	66818.9	65118.6	72003.9	60844.9	73186.7	44168.2	43151	55305.4	142450	59322.5	28782.9	94114	-	0.0468851	0.793183	0.949655	-0.0745243
MEDN0777	T3_negative	5,6-DiHETrE	FA	Oxidized lipids	337.24	338.246	[M-H]-	C20H34O4	-	213382-49-1	5283142	HMDB0002343	63974	-	C14772	68292.5	71669.5	58899.4	45517.6	11254.1	39246.5	40894.5	162208	119538	38094.1	47770.8	20159	20054	65098	47889.2	12617.7	35755.7	62384.5	ko00590,ko01100,ko04726	0.884308	0.100821	1.76524	0.819862
MEDN0787N	T3_negative	(5S,6R,7E,9E,11Z,14Z)-6-[(2S)-2-amino-2-carboxyethyl]sulfanyl-5-hydroxyicosa-7,9,11,14-tetraenoic acid	FA	Oxidized lipids	420.23	439.239	[M-H2O-H]-	C23H37NO5S	-	-	51404801	HMDB0002200	15650	-	-	112036	205260	198548	174865	58583.2	1.09055e+06	324747	238222	584431	83307.8	13305.6	99717.7	171337	81597.5	126109	250905	123320	91632.9	-	1.27512	0.0811536	2.86895	1.52052
MEDN0789	T3_negative	LXB4	FA	Oxidized lipids	351.22	352.225	[M-H]-	C20H32O5	-	98049-69-5	5280915	HMDB0005082	6499	-	C06315	12148.6	39171.1	59842.9	30132.6	6933.01	36082.5	47934.1	92579.8	22764.1	30858.2	57963.3	19291.4	33899.2	76600.6	69577.7	59209.5	70324.5	61490.5	ko00590,ko01100	0.86033	0.20423	0.725329	-0.463292
MEDN0797	T3_negative	PGJ2	FA	Oxidized lipids	333.21	334.214	[M-H]-	C20H30O4	-	60203-57-8	5280884	HMDB0002710	27485	3464	C05957	12788.5	33389.2	85105.4	118786	30566.5	109789	190345	295785	340284	348811	311000	171048	132392	95928.5	285273	299349	340249	412504	ko00590,ko01100,ko04726	1.3074	0.0255378	0.507744	-0.977826
MEDN0798	T3_negative	PGK1	FA	Oxidized lipids	351.22	352.225	[M-H]-	C20H32O5	-	69413-73-6	16061102	-	-	-	-	36813.4	18543	29844.7	47934.8	112541	42855.2	58157.1	37659	53409.3	84433.1	41498.8	314327	62587.6	43985.2	99805.3	24161.3	49091.4	49739.7	-	0.814122	0.26224	0.568791	-0.81403
MEDN0808*033	T3_negative	Myoinositol	Carbohydrates and Its metabolites	Sugar alcohols	179.06	180.16	[M-H]-	C6H12O6	-	87-89-8	892	HMDB0000211	17268	5221	C00159	257624	317033	200552	153053	243938	514491	379202	1.01191e+06	224272	463631	69108.5	783507	245634	137153	303983	200747	360675	186574	ko00051,ko00052,ko00520,ko01100,ko01250,ko02010,ko04142,ko04625	0.452042	0.597936	1.20031	0.263407
MEDN0811	T3_negative	FFA(9:0)	FA	FFA	157.12	158.131	[M-H]-	C9H18O2	-	112-05-0	8158	HMDB0000847	29019	5810	C01601	75562.4	77675.7	60043.1	79153.3	98035.9	63193.9	77278	105075	91389.1	97084.5	99317.6	76254.7	74101.5	35976.3	66201	84893.3	69798.4	115129	-	0.201965	0.917632	1.01204	0.0172604
MEDN0819N	T3_negative	3-Hydroxymandelic acid	Organic acid and Its derivatives	Organic acid and Its derivatives	149.028	168.042	[M-H2O-H]-	C8H8O4	-	17119-15-2	86957	HMDB0000750	86553	732	-	9.81379e+06	6.83427e+06	2.40611e+07	5.84739e+06	3.81468e+06	3.14487e+06	5.91937e+06	1.7079e+07	2.00644e+06	1.73828e+06	4.18812e+06	2.17624e+06	1.56011e+06	2.78534e+06	5.70968e+06	1.60128e+06	5.769e+06	7.66658e+06	-	1.22474	0.0775878	2.36547	1.24213
MEDN0824	T3_negative	7-ketodeoxycholic acid	Hormones and hormone related compounds	Hormones and hormone related compounds	405.26	406.272	[M-H]-	C24H38O5	-	911-40-0	188292	HMDB0000391	16390	5380	C04643	71711.9	65273.5	32390.9	31659.2	37391.9	23490	36154.1	41540.3	31893.5	42364.3	65118.8	476234	97680.1	53528.6	30357.5	22488.1	18391.4	43818.1	-	0.564085	0.306025	0.437075	-1.19405
MEDN0825	T3_negative	13-methylmyristic acid	FA	FFA	241.22	242.225	[M-H]-	C15H30O2	-	2485-71-4	151014	HMDB0061707	39250	-	-	56952.5	44369.2	62225.6	99811.7	123746	75418.2	66196.1	84996.4	99059.5	379584	262085	178891	284910	74893.2	72278.1	49522.7	288897	272739	-	1.45301	0.0115552	0.382431	-1.38673
MEDN0826	T3_negative	3-(3-Hydroxyphenyl)-3-hydroxypropanoic acid	Organic acid and Its derivatives	Organic acid and Its derivatives	181.05	182.058	[M-H]-	C9H10O4	-	3247-75-4	102959	HMDB0002643	86369	6729	-	110207	34470.6	210530	90100.5	30038	82278	49165.7	272662	247840	1.28368e+07	655774	1.31738e+06	1.6342e+06	147493	148942	86227.3	1.06525e+06	1.88083e+06	-	1.5715	0.163034	0.0570119	-4.13259
MEDN0832N	T3_negative	D-Glucosamine 6-Phosphate	Carbohydrates and Its metabolites	Phosphate sugars	318.06	259.046	[M+CH3COO]-	C6H14NO8P	-	-	440997	HMDB0001254	15873	6111	-	3.47687e+06	223510	223459	400555	1.03066e+06	7.22214e+06	175585	1.83347e+06	388285	928214	82158.4	783644	1.62836e+06	1.04161e+06	1.6703e+06	351996	130204	120915	-	0.460787	0.28772	2.2226	1.15225
MEDN0839*195	T3_negative	N-Alpha-Acetyl-L-Asparagine	Amino acid and Its metabolites	Amino acid derivatives	173.06	174.064	[M-H]-	C6H10N2O4	-	4033-40-3	99715	HMDB0006028	-	-	-	311841	1.02288e+06	679588	587460	243016	306652	319845	260215	937271	300981	434276	286052	203377	494625	457694	310070	435676	493572	-	0.613345	0.221503	1.36661	0.450598
MEDN0841	T3_negative	3-Ureidopropionate	Organic acid and Its derivatives	Organic acid and Its derivatives	131.05	132.054	[M-H]-	C4H8N2O3	-	462-88-4	111	-	-	-	C02642	202346	125412	82224.3	92821.7	54734.8	130635	108057	191046	60931.5	59210.9	99886.6	73827.2	38943.4	48485	54112.5	75404.7	112915	108398	ko00240,ko00410,ko00770,ko01100	1.15475	0.0542931	1.56173	0.643147
MEDN0848	T3_negative	Indole 3-Ethanol	Benzene and substituted derivatives	Benzene and substituted derivatives	160.08	161.084	[M-H]-	C10H11NO	-	526-55-6	10685	HMDB0003447	17890	6932	C00955	38892.7	28028	50607.6	25306	13397.6	38954.8	99246.5	342814	37298	42616.6	63253.1	29965.2	27965	54389.1	33531.4	34870.7	48951.8	82587.9	ko00380	0.100277	0.437357	1.61324	0.68996
MEDN0851	T3_negative	Indole-3-Pyruvic Acid	Organic acid and Its derivatives	Organic acid and Its derivatives	202.05	203.058	[M-H]-	C11H9NO3	-	392-12-1	803	HMDB0060484	29750	-	C00331	532344	891750	509927	372062	95604.6	119244	148227	228954	41707.6	115398	234162	80795.4	101708	167214	150967	148785	204104	191106	ko00380,ko01100	0.721062	0.102892	2.10855	1.07625
MEDN0852*023	T3_negative	3-Amino-4-Hydroxybenzoic Acid	Benzene and substituted derivatives	Phenolic acids	152.04	153.043	[M-H]-	C7H7NO3	-	1571-72-8	65083	-	-	-	C12115	6.15181e+06	2.7871e+06	4.44919e+06	2.41303e+06	2.38564e+06	3.39743e+06	1.51713e+06	6.12196e+06	3.03595e+06	2.37992e+06	2.5756e+06	1.85496e+06	1.96108e+06	2.49863e+06	3.43581e+06	1.65087e+06	2.87232e+06	2.06069e+06	ko01100	1.15912	0.0629517	1.51524	0.599544
MEDN0854	T3_negative	3-Methylglutaric acid	Organic acid and Its derivatives	Organic acid and Its derivatives	145.05	146.058	[M-H]-	C6H10O4	-	1501-27-5	73917	HMDB0000858	86396	5821	-	3.96331e+06	9.84967e+06	1.18714e+07	1.13077e+07	2.07949e+06	6.10203e+06	3.12083e+06	6.29795e+06	5.77111e+06	1.82466e+06	3.56622e+06	1.96661e+06	1.80098e+06	2.82471e+06	2.74926e+06	3.92754e+06	6.64258e+06	7.39447e+06	-	1.24776	0.0430563	1.84614	0.884515
MEDN0863	T3_negative	25-Hydroxycholesterol	Hormones and hormone related compounds	Hormones and hormone related compounds	401.34	402.35	[M-H]-	C27H46O2	-	2140-46-7	65094	HMDB0006247	37616	3899	C15519	985241	166684	107405	49028.6	41537.6	41910.8	94032.3	68448.3	43465.6	41220.4	68557.8	56539.6	37913.6	75920.9	82818.6	87576.5	108324	95528.6	ko00120	0.543258	0.334809	2.44155	1.2878
MEDN1003	T3_negative	Inosine	Nucleotide and Its metabolites	Nucleotide and Its metabolites	267.07	268.081	[M-H]-	C10H12N4O5	-	58-63-9	135398641	HMDB0000195	17596	84	C00294	1.53382e+07	3.78074e+06	1.09974e+06	2.19224e+06	1.44122e+07	1.41796e+07	427432	1.15546e+07	3.7009e+07	2.88156e+07	6.7302e+06	9.56231e+07	8.35222e+06	3.23705e+07	2.41602e+07	2.47998e+06	1.5142e+06	1.82248e+06	ko00230,ko01100,ko01232,ko02010	0.502195	0.314795	0.495341	-1.01351
MEDN1005	HILIC_negative	Phosphoenolpyruvate	Organic acid and Its derivatives	Phosphoric acids	166.98	167.982	[M-H]-	C3H5O6P	-	138-08-9	1005	HMDB0000263	-	-	C00074	20409.6	21520.7	42844.9	61645.3	16233.8	25077.4	37031.4	81496.5	39406.8	43877.7	32394.1	49111.3	46440.5	17418.7	44250.2	58795	27997.9	32391	ko00010,ko00020,ko00400,ko00440,ko00620,ko01100,ko01200,ko01230,ko01240,ko04922,ko04964,ko05230	0.267607	0.926764	0.980124	-0.0289644
MEDN1006	T3_negative	Uric acid	Organic acid and Its derivatives	Organic acid and Its derivatives	167.02	168.028	[M-H]-	C5H4N4O3	-	69-93-2	1175	HMDB0000289	17775	88	C00366	9.45813e+06	2.05864e+07	1.90097e+07	8.52013e+06	1.69455e+07	1.08555e+07	1.06049e+07	8.59403e+06	1.52695e+06	2.55459e+06	1.83168e+07	1.08691e+06	2.37916e+06	9.35993e+06	6.85263e+06	2.95722e+06	8.62609e+06	1.22606e+07	ko00230,ko01100,ko04976	0.877434	0.111956	1.64769	0.720446
MEDN1008HN	HILIC_negative	Undecylenic acid	FA	FFA	229.145	184.146	[M+HCOO]-	C11H20O2	-	112-38-9	5634	HMDB0033724	35045	-	C13910	1.18449e+06	441623	1.46586e+06	503456	372530	389243	377742	1.0362e+06	231920	739361	347973	411418	459802	384226	406442	193011	264281	279564	-	0.979861	0.103369	1.72201	0.784095
MEDN1009*070	T3_negative	3-Hydroxyphenylacetic acid	Organic acid and Its derivatives	Organic acid and Its derivatives	151.04	152.047	[M-H]-	C8H8O3	-	621-37-4	12122	HMDB0000440	17445	5429	C05593	6.22673e+06	5.63901e+06	5.8641e+06	5.84001e+06	2.45368e+06	2.23909e+06	1.76165e+06	1.6508e+06	2.73228e+06	3.97882e+06	6.78398e+06	3.55689e+06	3.42764e+06	2.09199e+06	5.29774e+06	2.31797e+06	1.8701e+06	4.32991e+06	ko00350,ko00360,ko01100	0.0536837	0.923157	1.02235	0.0318941
MEDN1013	HILIC_negative	2'-Deoxyadenosine-5'-Monophosphate	Nucleotide and Its metabolites	Nucleotide and Its metabolites	330.06	331.068	[M-H]-	C10H14N5O6P	-	653-63-4	12599	HMDB0000905	17713	3461	C00360	129220	43498.2	10253.8	36709.5	177329	105257	37331.2	26690.6	35784.3	33667.5	84532.8	14063.7	41994	20234.5	129092	30105.8	28566	32911.7	ko00230,ko01100,ko01232	0.401056	0.373132	1.45019	0.536246
MEDN1015	HILIC_negative	Nicotinic Acid	CoEnzyme and vitamins	CoEnzyme and vitamins	122.02	123.032	[M-H]-	C6H5NO2	-	59-67-6	938	HMDB0001488	15940	6272	C00253	4.88471e+06	3.80488e+06	4.8539e+06	5.70125e+06	6.50031e+06	7.08963e+06	4.35837e+06	3.65838e+06	3.1712e+06	3.45104e+06	3.52938e+06	5.33493e+06	3.08849e+06	4.43285e+06	6.06125e+06	2.45644e+06	4.44176e+06	4.60435e+06	ko00760,ko01100,ko01240,ko05133	0.679941	0.22404	1.17706	0.235188
MEDN1023N	T3_negative	Isoeugenol	Benzene and substituted derivatives	Phenolics	223.097	164.084	[M+CH3COO]-	C10H12O2	-	5932-68-3	853433	HMDB0005802	50545	-	C10469	59071.1	212426	492839	672833	227763	347034	220459	813070	690267	652327	278296	604335	389355	296960	1.66194e+06	248831	366054	364346	-	0.578548	0.478972	0.768289	-0.380279
MEDN1024*184	T3_negative	Piperidine acid	Organic acid and Its derivatives	Organic acid and Its derivatives	128.07	129.079	[M-H]-	C6H11NO2	-	3105-95-1	439227	HMDB0005960	41582	-	C00408	922636	550299	2.0588e+06	978320	462930	686394	514788	565067	281476	379490	387108	401588	292759	436200	467032	315523	556933	505234	ko00310,ko01100	1.2945	0.0731007	1.87626	0.907859
MEDN1035	T3_negative	13(R)-HODE	FA	Oxidized lipids	295.23	296.235	[M-H]-	C18H32O3	-	10219-69-9	13723970	-	-	-	-	349831	317185	332631	226634	383455	191376	376788	686065	604590	868327	463022	1.32824e+06	600642	164678	1.68011e+06	250668	430061	602546	-	0.874852	0.0961444	0.542954	-0.881097
MEDN1037	T3_negative	p-Cresol	Benzene and substituted derivatives	Phenolics	107.05	108.058	[M-H]-	C7H8O	-	106-44-5	2879	HMDB0001858	17847	4236	C01468	4.23078e+06	3.78607e+06	3.78136e+06	3.99113e+06	1.97557e+06	1.56167e+06	1.06532e+06	1.57785e+06	2.00967e+06	2.50441e+06	4.29315e+06	4.02896e+06	2.65675e+06	1.70166e+06	3.16304e+06	1.57329e+06	1.26337e+06	3.07389e+06	ko01100,ko04974	0.0998487	0.955573	0.988495	-0.016695
MEDN1039*069	T3_negative	Indole-4-carboxaldehyde	Heterocyclic compounds	Indole and Its derivatives	144.05	145.053	[M-H]-	C9H7NO	-	1074-86-8	333703	-	-	-	-	1.32533e+07	1.51211e+07	1.42533e+07	1.08996e+07	1.70875e+06	4.40947e+06	2.90176e+06	3.79674e+06	948538	1.69553e+06	5.67803e+06	2.83129e+06	2.05232e+06	3.97111e+06	4.24284e+06	2.70475e+06	3.56643e+06	3.51022e+06	-	0.783921	0.0679712	2.22436	1.15339
MEDN1041	T3_negative	9(S)-HpOTrE	FA	Oxidized lipids	309.21	310.214	[M-H]-	C18H30O4	-	111004-08-1	6450029	-	-	-	-	531469	277806	309740	393216	307647	279941	366471	401067	569776	620763	573290	703912	456185	297433	596088	292040	502376	570304	-	1.09808	0.0430609	0.745196	-0.424309
MEDN1045	T3_negative	2-Amino-4,6-pteridinediol	Nucleotide and Its metabolites	Nucleotide and Its metabolites	178.04	179.044	[M-H]-	C6H5N5O2	-	119-44-8	135403800	-	-	-	-	854763	1.64892e+06	1.07731e+06	1.54773e+06	820171	1.09303e+06	456527	746956	287810	731407	1.07003e+06	838794	709686	834046	787056	330919	798738	796200	-	0.303313	0.290828	1.23726	0.307148
MEDN1046	T3_negative	Pyrocatechol	Benzene and substituted derivatives	Phenolics	109.03	110.037	[M-H]-	C6H6O2	-	120-80-9	289	HMDB0000957	18135	282	C00090	35694.2	24011.2	36421.7	25314.2	26016.3	156548	48749.5	105799	86220.3	1.04835e+06	37104.5	2.33113e+06	625698	70249.4	282668	59707.1	88538.8	70297.4	ko01100	1.31947	0.113807	0.118076	-3.08221
MEDN1050	T3_negative	Phenyl acetate	Benzene and substituted derivatives	Benzene and substituted derivatives	135.05	136.052	[M-H]-	C8H8O2	-	122-79-2	31229	HMDB0040733	8082	-	C00548	634764	1.49684e+06	279921	211441	511373	236242	115848	351745	386137	829627	304841	2.05664e+06	811610	154086	241835	122466	149169	162052	-	0.149789	0.793383	0.874177	-0.194003
MEDN1055	T3_negative	D-Calcium Pantothenate	CoEnzyme and vitamins	CoEnzyme and vitamins	437.21	438.221	[M-H]-	C18H34N2O10	-	137-08-6	443753	-	-	-	-	1.33832e+06	663422	913972	939304	641862	1.7337e+06	333162	951134	132700	519645	170469	786158	337121	514895	1.2144e+06	171057	640998	251209	-	0.797695	0.109263	1.66037	0.731503
MEDN1056	T3_negative	Iminodiacetic acid	Organic acid and Its derivatives	Organic acid and Its derivatives	132.03	133.037	[M-H]-	C4H7NO4	-	142-73-4	8897	HMDB0011753	24786	-	C19911	4.13349e+07	3.44687e+07	4.01468e+07	3.37808e+07	3.21069e+07	1.63047e+07	2.10315e+07	1.12282e+07	4.75328e+06	8.98939e+06	7.28607e+06	3.70739e+06	9.19909e+06	9.65488e+06	8.71933e+06	1.68903e+07	1.61021e+07	1.55656e+07	-	1.39843	0.00786435	2.44663	1.2908
MEDN1057	T3_negative	2-Methyl-d-erythritol 2,4-cyclodiphosphate	Carbohydrates and Its metabolites	Phosphate sugars	276.99	277.996	[M-H]-	C5H12O9P2	-	143488-44-2	126747	-	-	-	C11453	1.48719e+06	379751	364671	443755	1.05527e+06	1.48541e+06	628433	1.68349e+06	2.05345e+06	1.09973e+06	282578	2.74255e+06	2.23241e+06	983074	1.10003e+06	915944	1.07033e+06	1.06557e+06	ko00900,ko01100	0.354387	0.524755	0.833731	-0.262346
MEDN1059	T3_negative	Tauroursodeoxycholic acid	Bile acids	Bile acids	498.29	499.297	[M-H]-	C26H45NO6S	-	14605-22-2	9848818	HMDB0000896	9410	5853	C05463	6.70889e+06	2.56681e+07	6.74156e+06	5.92359e+06	1.97901e+07	1.71566e+07	7.44693e+06	4.5489e+06	7.92316e+06	6.60256e+06	2.47816e+06	4.0261e+06	2.07546e+06	5.27045e+06	7.86703e+06	1.23779e+07	4.00296e+06	3.99193e+06	-	1.28776	0.0537332	2.09288	1.06549
MEDN1064HN	HILIC_negative	N-arachidonoylglycine	Amino acid and Its metabolites	Amino acid derivatives	342.24	361.262	[M-H2O-H]-	C22H35NO3	-	179113-91-8	5283389	HMDB0005096	58961	-	-	1.68088e+06	2.65946e+06	1.48219e+06	3.79459e+06	1.15797e+06	1.38192e+06	1.19943e+06	935922	1.30331e+06	3.29836e+06	638602	3.02889e+06	967902	1.86044e+06	2.18041e+06	764647	506905	213918	-	0.55241	0.633256	1.15866	0.212458
MEDN1066	T3_negative	Gly-Val	Amino acid and Its metabolites	Small Peptide	173.09	174.1	[M-H]-	C7H14N2O3	-	1963-21-9	2724807	HMDB0028854	73922	-	C00107	926431	484972	1.73728e+06	1.02082e+06	222819	329200	137281	476210	62067.1	526881	318893	316458	372482	309221	464449	108446	123529	160641	ko02010	0.574963	0.14148	1.99817	0.998683
MEDN1074N	T3_negative	Allocholic acid	Bile acids	Bile acids	407.279	408.288	[M-H]-	C24H40O5	-	2464-18-8	160636	HMDB0000505	81308	5491	C17737	132400	906463	181671	28695.4	66662.9	94415.7	106312	35344.9	256690	35336.4	102572	99544.5	22404.9	38119.7	19605.6	16812.2	85950.1	85950.1	-	1.23434	0.153862	3.57233	1.83687
MEDN1076	T3_negative	N6-isopentene adenine	Nucleotide and Its metabolites	Nucleotide and Its metabolites	202.11	203.117	[M-H]-	C10H13N5	-	2365-40-4	92180	-	-	-	C04083	120520	98446	25711.5	28700.3	149649	157272	10128.1	89080.9	18449	90716	68972.2	44958.1	81040.9	144668	89065.8	54856	71648.6	72321.2	-	0.58916	0.918626	0.97175	-0.041343
MEDN1078HN	HILIC_negative	cis-EODA	FA	FFA	297.245	298.251	[M-H]-	C18H34O3	-	24560-98-3	119250	-	-	-	-	2.63453e+06	875828	768546	392243	6.46117e+06	2.08539e+06	4.59145e+06	5.90484e+06	2.68452e+06	4.03532e+06	1.7899e+06	5.03631e+06	3.32514e+06	800401	3.71062e+06	3.75794e+06	5.07752e+06	6.59225e+06	-	0.653533	0.378837	0.773574	-0.370389
MEDN1082	T3_negative	8-isoprostaglandin F1α	FA	Oxidized lipids	355.25	356.256	[M-H]-	C20H36O5	-	26771-96-0	11164145	-	-	-	-	298880	481662	622367	466712	243043	375587	251681	658726	326306	302921	405262	284534	243654	298288	313986	255958	296017	378768	-	1.01701	0.0812918	1.34021	0.42246
MEDN1090	T3_negative	Dioxindole	Heterocyclic compounds	Indole and Its derivatives	148.04	149.048	[M-H]-	C8H7NO2	-	3131-52-0	6097	-	-	-	C05578	572645	635990	517843	445357	590274	836080	416354	502629	379206	389032	395155	608020	376171	350689	485009	482199	369712	382089	ko00350,ko01100	1.22001	0.0471897	1.27574	0.351331
MEDN1092*189	T3_negative	4-acetoxyphenol	Benzene and substituted derivatives	Phenolics	151.04	152.047	[M-H]-	C8H8O3	-	3233-32-7	96009	-	-	-	C13636	2.70136e+08	1.50008e+08	2.0524e+08	1.14175e+08	1.13206e+08	1.67439e+08	7.43606e+07	2.29222e+08	5.43184e+07	1.08513e+08	1.25687e+08	7.14935e+07	8.86936e+07	1.20337e+08	1.54341e+08	4.41501e+07	1.10999e+08	7.31697e+07	ko01100	0.961556	0.0680503	1.53569	0.618888
MEDN1093	T3_negative	2-Isopropylmalate	Organic acid and Its derivatives	Organic acid and Its derivatives	175.06	176.068	[M-H]-	C7H12O5	-	3237-44-3	5280523	-	-	-	C02504	1.35671e+06	757086	512224	334434	1.8459e+06	2.62101e+06	496699	3.20733e+06	3.08598e+06	3.75656e+06	3.12886e+06	8.3125e+06	2.29934e+06	1.42521e+06	3.95429e+06	2.38086e+06	3.16679e+06	5.51288e+06	ko00290,ko00620,ko01100,ko01210,ko01230	1.4474	0.0160544	0.41893	-1.25522
MEDN1098	T3_negative	2-ethyl-2-hydroxybutyric acid	Organic acid and Its derivatives	Organic acid and Its derivatives	131.07	132.079	[M-H]-	C6H12O3	-	3639-21-2	77199	HMDB0001975	-	6411	-	6.06917e+06	2.20301e+06	1.27896e+07	1.56374e+07	3.87738e+06	1.43836e+06	1.54883e+06	1.987e+06	3.99046e+06	924100	5.46225e+06	1.09056e+06	1.20098e+06	1.27212e+07	2.75255e+06	3.19377e+06	3.5556e+06	4.04523e+06	-	0.471581	0.456114	1.41764	0.50349
MEDN1106	T3_negative	Flavanone	Benzene and substituted derivatives	Benzene and substituted derivatives	223.08	224.084	[M-H]-	C15H12O2	-	487-26-3	10251	-	-	-	C00766	9.62099e+06	3.30398e+06	3.12757e+07	1.62766e+07	8.06036e+06	3.9346e+06	1.21188e+07	5.42148e+06	1.34985e+07	6.32241e+06	1.28955e+07	2.5849e+06	1.25119e+07	2.65396e+07	5.24349e+06	3.24508e+07	2.47581e+07	1.18101e+07	-	0.326217	0.449298	0.766086	-0.384422
MEDN1112*052	T3_negative	16-Hydroxyhexadecanoic acid	FA	FFA	271.23	272.235	[M-H]-	C16H32O3	-	506-13-8	10466	HMDB0006294	55328	-	C18218	9.19922e+06	6.09886e+06	1.8386e+06	1.27137e+06	8.79254e+06	1.08191e+07	4.30138e+06	1.35475e+06	3.33559e+06	3.19314e+06	1.89835e+06	1.04362e+06	4.73298e+06	1.35729e+06	1.57293e+06	1.01684e+06	2.31499e+06	2.19211e+06	ko01100	1.20591	0.038153	2.43302	1.28275
MEDN1113*075	T3_negative	12-ketolithocholic acid	Bile acids	Bile acids	389.27	390.277	[M-H]-	C24H38O4	-	5130-29-0	3080612	HMDB0000328	803536	5317	-	4.7923e+07	1.40248e+08	7.20093e+07	9.81963e+06	1.27208e+08	9.38519e+07	2.56727e+07	6.92118e+06	6.88065e+06	6.02889e+06	7.07292e+07	1.90844e+07	2.592e+07	1.15347e+07	5.76659e+06	4.05896e+06	5.45014e+07	2.95423e+07	-	0.815727	0.104016	2.33544	1.2237
MEDN1117	T3_negative	Uridine-5'-diphospho-N-acetylgalactosamine?disodium?salt	Nucleotide and Its metabolites	Nucleotide and Its metabolites	606.07	607.082	[M-H]-	C17H27N3O17P2	-	528-04-1	445675	HMDB0000290	16264	5281	C00043	7698.94	49916.2	5747.76	14402.3	90429.3	23473.9	51993.1	11827.1	31718.8	47834.7	98100.1	77992.7	73922.7	51277.9	124376	57704.8	72259	112252	ko00520,ko00524,ko01100,ko01250,ko04931,ko05415	1.68028	0.00199303	0.401285	-1.3173
MEDN1119	T3_negative	Dehydroepiandrosterone	Aldehyde,Ketones,Esters	Ketones	287.2	288.209	[M-H]-	C19H28O2	-	53-43-0	5881	-	-	-	C01227	38635	69830.8	104373	101663	70338.4	56811.9	304511	477184	447523	290129	410437	353991	227916	303497	444992	208853	278011	318767	ko00140,ko01100,ko04913,ko05200,ko05215	1.39865	0.0678415	0.589041	-0.763559
MEDN1121	T3_negative	23-Nordeoxycholic acid	Bile acids	Bile acids	377.27	378.277	[M-H]-	C23H38O4	-	53608-86-9	193905	-	-	-	-	459864	484967	55336.1	42790.2	53347.3	251854	201728	26588.4	33047.9	42387.6	33704.8	41679.9	93171.9	38806.9	47959.2	27308.2	91283.6	73308.8	-	1.01089	0.0787031	3.28735	1.71692
MEDN1125	T3_negative	N,N′-dicyclohexylcarbodiimide	Alcohol and amines	Polyamines	205.17	206.178	[M-H]-	C13H22N2	-	538-75-0	10868	-	-	-	-	1.00625e+06	1.36247e+06	1.6554e+06	1.39882e+06	1.13417e+06	1.91132e+06	818824	1.78e+06	2.39118e+06	1.38478e+06	998821	2.06223e+06	1.53489e+06	1.54431e+06	1.56397e+06	2.22131e+06	1.26032e+06	1.08023e+06	-	0.0797442	0.921441	0.985904	-0.0204814
MEDN1127N	T3_negative	Isodeoxycholic acid	Bile acids	Bile acids	391.283	392.293	[M-H]-	C24H40O4	-	566-17-6	164672	HMDB0002536	81256	-	C17661	2.47771e+06	1.43061e+06	476165	91504.8	443030	832850	268599	461256	424080	454513	182709	465591	351584	261811	446542	11648.3	131540	173441	-	1.09926	0.086954	2.7853	1.47783
MEDN1132N	T3_negative	16,16-dimethyl PGF2	Hormones and hormone related compounds	Hormones and hormone related compounds	381.264	382.272	[M-H]-	C22H38O5	-	39746-23-1	6441607	-	-	-	-	1.02388e+06	1.40347e+06	387366	346762	237286	861062	161184	278122	371348	32236.8	32236.8	32236.8	32236.8	32236.8	32236.8	32236.8	32236.8	32236.8	-	2.29499	0.0059017	17.4765	4.12735
MEDN1134	T3_negative	2-Hydroxy-3,5-dinitrobenzoic acid	Organic acid and Its derivatives	Organic acid and Its derivatives	226.99	228.002	[M-H]-	C7H4N2O7	-	609-99-4	11873	-	-	-	C11319	210456	2.70747e+06	188617	171883	977231	346552	177811	369814	339742	269372	338546	2.52359e+06	237934	263207	436566	272820	246514	363618	-	0.0196753	0.873885	1.10852	0.148635
MEDN1135	T3_negative	Heparin	Alcohol and amines	Alcohols	315.29	316.298	[M-H]-	C19H40O3	-	6145-69-3	72733	HMDB0001394	-	-	C00374	3.23498e+07	6.01717e+07	6.07823e+07	6.44401e+07	8.98081e+06	1.62273e+07	187202841	1.24392e+07	5.09738e+07	3.03449e+07	2.93226e+07	3.26166e+07	2.77015e+07	1.20618e+07	4.08349e+07	1.65738e+07	1.33094e+08	1.21333e+08	ko04664,ko05133	0.073946	0.817509	1.11193	0.153069
MEDN1139	T3_negative	DL-2-hydroxystearic acid	FA	FFA	299.26	300.266	[M-H]-	C18H36O3	-	629-22-1	69417	-	-	-	-	73312.2	37986.9	49087.7	37991.5	27806.1	47427.4	71239.4	86811.1	50905.9	49432.1	85533.8	55579.2	49131.6	48882.5	70197.5	46577.9	66114.3	101795	-	0.681312	0.285736	0.84182	-0.248416
MEDN1144	T3_negative	9(S)-HODE	FA	Oxidized lipids	295.23	296.235	[M-H]-	C18H32O3	-	73543-67-6	5312830	-	-	-	C14767	242774	1.05137e+06	737750	816669	692066	1.09746e+06	546547	1.23201e+06	629321	848877	763280	1.18849e+06	771946	357924	1.44142e+06	89628.3	848360	1.10331e+06	ko00591,ko03320	0.104095	0.814923	0.950458	-0.0733056
MEDN1145	T3_negative	P-chlorophenylalanine	Benzene and substituted derivatives	Phenolic acids	198.03	199.04	[M-H]-	C9H10ClNO2	-	7424-00-2	4652	-	-	-	D04143	1.38241e+06	1.2691e+06	1.27554e+06	1.31102e+06	1.70396e+06	1.56503e+06	1.48362e+06	1.29243e+06	1.03127e+06	1.39432e+06	1.50964e+06	1.45043e+06	1.38212e+06	1.51561e+06	1.22521e+06	1.26162e+06	1.2471e+06	1.20006e+06	-	0.0698018	0.856146	1.01052	0.0151046
MEDN1149HN	HILIC_negative	N-hexadecyl hydroxyproline	Amino acid and Its metabolites	Amino acid derivatives	354.302	355.309	[M-H]-	C21H41NO3	-	76652-69-2	66690736	-	-	-	-	6.1618e+06	4.53685e+06	9.17809e+06	1.61445e+06	164774	293649	2.07225e+06	6.10636e+06	468616	659550	584868	29351.8	379041	605023	172810	643998	797985	1.09337e+06	-	1.27937	0.0294572	6.16128	2.62323
MEDN1150	T3_negative	Indole-3-carboxylic acid	Heterocyclic compounds	Indole and Its derivatives	160.04	161.048	[M-H]-	C9H7NO2	-	771-50-6	69867	HMDB0003320	24809	3795	C19837	866095	586818	1.18135e+06	545763	1.42515e+06	607980	303718	597107	217083	4.51009e+06	726607	1.41805e+06	1.56308e+06	286251	931838	275368	961600	823178	-	0.686895	0.23137	0.550716	-0.86062
MEDN1155	T3_negative	Ketoleucine	Organic acid and Its derivatives	Organic acid and Its derivatives	129.06	130.063	[M-H]-	C6H10O3	-	816-66-0	70	HMDB0000695	48430	5663	C00233	284957	1.03677e+06	313137	480219	202386	265459	295470	423994	32522.3	239626	497987	91862.4	320401	542578	501944	269209	264560	314545	ko00280,ko00290,ko00785,ko01100,ko01210,ko01230	0.205526	0.763887	1.09603	0.132291
MEDN1160	T3_negative	Mevalonate 5-phosphate	Organic acid and Its derivatives	Phosphoric acids	227.03	228.039	[M-H]-	C6H13O7P	-	73566-35-5	439400	-	-	-	C01107	30293.5	176286	2.27804e+06	3.62281e+06	1.21106e+06	2.15774e+06	135995	216822	230199	523254	124178	3.92538e+06	122804	150469	246339	9706.39	93988.7	210956	ko00900,ko01100	0.624464	0.401917	1.86039	0.895602
MEDN1161	T3_negative	Quinolinic acid	Heterocyclic compounds	Heterocyclic compounds	166.01	167.022	[M-H]-	C7H5NO4	-	89-00-9	1066	HMDB0000232	16675	330	C03722	2.5706e+06	1.38016e+06	6.97143e+06	7.35847e+06	839892	1.80112e+06	744742	728937	839408	663949	372042	800147	722688	317809	1.11583e+06	672542	601372	262136	ko00380,ko00410,ko00760,ko01100,ko01240	1.53624	0.0583666	4.20271	2.07132
MEDN1163	T3_negative	3-hydroxyhexadecanoic acid	FA	FFA	271.23	272.235	[M-H]-	C16H32O3	-	928-17-6	301590	HMDB0061658	37248	-	-	2.73286e+06	2.80421e+06	554222	683107	168588	624365	619776	969906	409201	493619	607140	326770	457019	350141	388545	234778	1.21877e+06	1.03935e+06	-	0.751301	0.187256	1.86982	0.902898
MEDN1164	T3_negative	5-nitrobenzimidazole	Heterocyclic compounds	Heterocyclic compounds	162.03	163.038	[M-H]-	C7H5N3O2	-	94-52-0	7195	-	-	-	-	2779.71	15332.3	2.13707e+06	1.22907e+06	8225.12	3503.49	1.48555e+06	2.65605e+06	185941	18577.6	603309	12597.7	93656.6	2.82781e+06	43551.8	30046.9	2.58449e+06	1.94245e+06	-	0.262025	0.92874	0.946916	-0.0786917
MEDN1171	T3_negative	Lythramine	Alcohol and amines	Polyamines	478.26	479.267	[M-H]-	C29H37NO5	-	32420-56-7	442864	-	-	-	C10604	17816.9	18898.6	18173.1	46559	23022.7	14028.7	99473.9	79413.3	37943.4	137636	25640.5	53746.3	39470.1	38242.7	29348.3	81634.1	39507.9	92413.4	-	0.982918	0.225446	0.660907	-0.597481
MEDN1179	T3_negative	8-Epidermal glycoside	Others	Others	329.16	330.168	[M-H]-	C16H26O7	-	-	443337	-	-	-	C11656	778482	3.16056e+07	6.71777e+07	8.44378e+07	223531	4.11171e+07	4.06213e+07	3.19229e+07	8.97871e+07	4.03532e+07	6.83209e+07	5.75633e+07	4.64936e+07	7.22864e+07	120673812	7.9855e+07	9.51147e+07	9.30454e+07	-	1.03891	0.0350252	0.575431	-0.797285
MEDN1181	T3_negative	5-hydroxyindole acetaldehyde	Heterocyclic compounds	Indole and Its derivatives	174.06	175.063	[M-H]-	C10H9NO2	-	1892-21-3	74688	-	-	-	C05634	566185	1.24343e+06	655770	1.03078e+06	2.32568e+06	622366	790223	1.69557e+06	443371	3.33062e+06	2.37746e+06	8.68881e+06	2.71637e+06	1.04095e+06	1.86565e+06	493590	925785	1.34395e+06	ko00380,ko01100	1.19911	0.114994	0.411417	-1.28133
MEDN1183	T3_negative	Multifidol	Benzene and substituted derivatives	Phenolics	209.08	210.089	[M-H]-	C11H14O4	-	125074-06-8	442919	-	-	-	C10709	728794	1.44583e+06	1.15006e+06	1.41242e+06	1.03604e+06	1.17884e+06	1.60601e+06	2.39537e+06	1.99515e+06	2.33703e+06	4.02728e+06	2.20901e+06	2.13351e+06	2.4523e+06	1.68518e+06	1.49128e+06	2.34362e+06	2.18195e+06	-	1.58995	0.00917125	0.620699	-0.688033
MEDN1191	T3_negative	1,2-epoxy-3-(p-nitrophenoxy) propane	Benzene and substituted derivatives	Benzene and substituted derivatives	194.05	195.053	[M-H]-	C9H9NO4	-	5255-75-4	21327	-	-	-	C04274	911.274	911.274	911.274	911.274	911.274	911.274	911.274	911.274	911.274	1.8383e+06	37555.4	513253	232632	4556.37	26002.4	6459.32	78373.7	134093	-	2.08574	0.14583	0.00285644	-8.45157
MEDN1192*031	T3_negative	2',4',6'-Trihydroxyacetophenone	Benzene and substituted derivatives	Phenolics	167.03	168.042	[M-H]-	C8H8O4	-	480-66-0	68073	-	-	-	C21895	49372.6	52105.2	288643	142192	63935.4	53693.6	102986	170546	1.26244e+06	166102	1.21906e+06	356305	112449	224486	91210.7	220196	336245	384436	-	0.876869	0.561927	0.702755	-0.508906
MEDN1193N	T3_negative	Acetaminophen	Benzene and substituted derivatives	Phenolics	301.12	151.063	[2M-H]-	C8H9NO2	-	103-90-2	1983	HMDB0001859	46195	6353	C06804	263581	807152	1.24704e+06	1.25112e+06	902121	956482	1.41258e+06	2.29796e+06	1.25629e+06	966247	1.25333e+06	1.10362e+06	766368	1.34423e+06	1.57313e+06	2.06242e+06	1.79625e+06	1.93784e+06	ko04976	0.755462	0.27533	0.811839	-0.300735
MEDN1197	T3_negative	Xanthurenic acid 8-methyl ether	Nucleotide and Its metabolites	Nucleotide and Its metabolites	218.05	219.053	[M-H]-	C11H9NO4	-	2929-14-8	76230	-	-	-	C05830	36130.4	53629.8	66846.8	46029.1	48934.7	56713.4	39447.1	96714.2	292339	32386.8	79169.1	53012.4	56691.1	68400	112062	54275.8	96566.7	95352.2	ko00380	0.0331403	0.73483	1.13716	0.185438
MEDN1199*028	T3_negative	4-hydroxyphenylglyoxylate	Benzene and substituted derivatives	Phenolic acids	165.02	166.027	[M-H]-	C8H6O4	-	15573-67-8	355	-	-	-	C03590	1.56061e+07	1.70067e+06	1.93127e+06	2.11862e+06	1.56122e+06	2.04215e+06	1.8199e+06	3.54996e+06	1.37731e+07	2.54749e+06	3.52113e+06	2.48057e+06	1.69223e+06	3.11227e+06	4.07427e+06	1.29981e+07	8.51224e+06	1.08668e+07	ko01100	0.386585	0.788912	0.885511	-0.175418
MEDN1208*039	T3_negative	6-hydroxy-3-succinylpyridine	Heterocyclic compounds	Heterocyclic compounds	194.05	195.053	[M-H]-	C9H9NO4	-	15873-27-5	579061	-	-	-	C19631	442.659	442.659	442.659	442.659	442.659	442.659	442.659	442.659	442.659	552998	27686.6	109937	59109.9	3511.56	2213.29	2365.39	23561.1	48881.4	ko00760,ko01100	2.06294	0.156759	0.00479839	-7.70323
MEDN1213	T3_negative	2-(4-hydroxyphenyl) propionate	Benzene and substituted derivatives	Phenolic acids	165.06	166.063	[M-H]-	C9H10O3	-	938-96-5	102526	HMDB0041683	-	-	C03080	3.04073e+07	2.74581e+07	4.04289e+07	1.41822e+07	1.13256e+07	1.99461e+07	1.16443e+07	4.32549e+07	5.45795e+06	3.11821e+07	9.61429e+06	1.2332e+08	3.03905e+07	9.91092e+06	2.20955e+07	4.07852e+06	1.02101e+07	1.18176e+07	-	0.155542	0.689852	0.807955	-0.307653
MEDN1221HN	HILIC_negative	D-Mannose 6-phosphate	Carbohydrates and Its metabolites	Phosphate sugars	241.011	260.03	[M-H2O-H]-	C6H13O9P	-	-	65127	HMDB0304312	-	-	C00275	543840	863379	123994	128012	227901	805456	887914	694719	893058	1.33585e+06	477451	403046	679596	1.52742e+06	1.43745e+06	587442	1.03979e+06	988754	ko00051,ko00520,ko01100,ko01240,ko01250,ko04142	1.05657	0.0589115	0.609697	-0.713837
MEDN1224	T3_negative	Bis(1-inositol)-3,1'-phosphate 1-phosphate	Alcohol and amines	Alcohols	501.04	502.049	[M-H]-	C12H24O17P2	-	-	53262311	-	-	-	C19799	84890.2	100269	83156.8	104062	132349	98827.8	87963.2	115396	136515	119596	86961.9	649471	99308.4	81964.7	110121	81242.9	81150.3	83036.6	ko00562,ko01100	0.289035	0.445902	0.677337	-0.562055
MEDN1227	T3_negative	Furfural diacetal	Others	Others	169.09	170.094	[M-H]-	C9H14O3	-	13529-27-6	83553	-	-	-	C14280	46136.5	130016	113480	201369	66530	170623	196657	213292	201128	238128	170538	258094	203961	196928	227007	201887	121334	315906	-	1.21274	0.0302666	0.692544	-0.530021
MEDN1229	T3_negative	2-Oxo-2,3-dihydrofuran-5-acetate	Aldehyde,Ketones,Esters	Esters	141.02	142.027	[M-H]-	C6H6O4	-	-	104	-	-	-	C03586	3.65994e+06	3.55846e+06	3.26516e+06	3.05414e+06	3.68808e+06	3.40358e+06	3.97652e+06	2.57867e+06	2.56822e+06	3.48004e+06	4.19444e+06	6.02324e+06	3.86665e+06	4.18526e+06	2.30549e+06	4.55857e+06	7.08875e+06	6.52858e+06	ko01100	1.23205	0.0294701	0.704524	-0.505279
MEDN1233	T3_negative	P-Hydroxyphenylacetylglycine	Benzene and substituted derivatives	Phenolic acids	208.06	209.069	[M-H]-	C10H11NO4	-	28116-23-6	440732	HMDB0000735	28595	-	C05596	4057.08	24469.2	37921.5	25682.1	33227.4	35809.9	32771.6	47888.4	42815.5	95007.6	27557.9	72978.3	73503.8	13564.6	113974	55731.9	48107.6	45404.5	ko00350	1.07292	0.0281253	0.521486	-0.939301
MEDN1236	T3_negative	Cyclic ADP ribose	Nucleotide and Its metabolites	Nucleotide and Its metabolites	540.05	541.061	[M-H]-	C15H21N5O13P2	-	119340-53-3	123847	-	-	-	C13050	31801.8	73541.1	30670.9	34970.9	133847	79536.4	192479	49905.1	277899	58996.9	220794	98266.3	57782	103135	149357	165402	179715	256752	ko04020,ko04921,ko04970,ko04972	0.914677	0.262011	0.701171	-0.512162
MEDN1239	T3_negative	5-O-(1-carboxyvinyl)-3-phosphate	Organic acid and Its derivatives	Phosphoric acids	323.02	324.025	[M-H]-	C10H13O10P	-	89771-75-5	439463	-	-	-	C01269	2.95654e+06	3.22382e+06	106167	277270	1.34436e+07	1.21503e+06	430083	1.84339e+06	7.18479e+06	7.57802e+06	3.65321e+06	2.63199e+06	1.04404e+07	1.17387e+07	5.98474e+06	2.51821e+06	4.54148e+06	5.77915e+06	ko00400,ko01100,ko01230	1.21888	0.160479	0.559195	-0.838578
MEDN1241	T3_negative	2-(α-D-mannosyl)-3-phosphate glyceride	Alcohol and amines	Amines	347.04	348.046	[M-H]-	C9H17O12P	-	-	443242	-	-	-	C11516	137580	67869.6	32301.9	55539.4	213923	124482	73547.7	44216.8	383625	35551.3	259950	342848	100805	88393.3	253488	92069.6	149191	173479	ko00051,ko01100	0.588812	0.434269	0.757524	-0.400637
MEDN1242HN	HILIC_negative	1,6-Anhydro-N-acetyl-beta-muramate	Others	Others	274.093	275.1	[M-H]-	C11H17NO7	-	-	6323212	-	-	-	C19769	8.09443e+06	4.8347e+06	8.25648e+06	2.56143e+06	7.51195e+06	4.00354e+06	4.29238e+06	8.43648e+06	2.6272e+06	7.77567e+06	4.10344e+06	1.12589e+07	4.95658e+06	7.69815e+06	6.96621e+06	2.84897e+06	4.99946e+06	4.87292e+06	ko00520,ko01100,ko01250	0.317313	0.651495	0.91237	-0.132309
MEDN1247	T3_negative	1-pyrroline-4-hydroxy-2-carboxylate	Heterocyclic compounds	Heterocyclic compounds	128.04	129.043	[M-H]-	C5H7NO3	-	9054-77-7	440282	HMDB0002234	16352	6564	C04282	123521	199472	444756	278575	114320	149771	179081	126220	118468	82077.4	139188	58992.2	103698	138097	123742	130250	175243	185821	ko00470,ko01100	1.06408	0.115509	1.52508	0.608885
MEDN1251HN	HILIC_negative	LPI(16:0)	GP	LPI	571.288	572.296	[M-H]-	C25H49O12P	-	-	42607493	-	-	-	C03819	19327.4	71280.3	86686	83790.6	49858.3	163748	54737.3	16414.7	159768	252645	34036.5	610343	92106.2	25356.9	78020	27098.9	73412.9	42581	ko00564	0.309192	0.395007	0.571067	-0.808269
MEDN1260	T3_negative	LPS(16:0)	GP	LPS	494.25	495.26	[M-H]-	C22H42NO9P	-	116947-34-3	9547100	HMDB0240605	-	-	C05974	119207	48410.8	76895.5	124582	18809.6	68395.2	277280	217166	438473	252757	185590	207168	314738	173161	257000	444594	139515	247106	ko00564	1.17232	0.109548	0.625315	-0.677344
MEDN1267*226	T3_negative	LPE(0:0/22:5)	GP	LPE	526.29	527.301	[M-H]-	C27H46NO7P	-	-	53480944	-	-	-	C04438	25491.1	35780.7	31801.2	49108.6	101464	66634.3	46430.4	29841.6	175063	13812	101944	9235.54	14837.3	96756.6	12920.5	151101	25929.5	24018.4	ko00564	0.709887	0.610801	1.2465	0.317879
MEDN1269*225	T3_negative	LPE(0:0/22:6)	GP	LPE	524.28	525.286	[M-H]-	C27H44NO7P	-	-	53480945	-	-	-	C04438	33622.3	91926	129629	143459	246648	245089	73542.1	93894.7	234813	25225.4	229634	31305.8	29674.8	213531	25859.9	392113	59480.8	107568	ko00564	0.64791	0.701364	1.15993	0.214043
MEDN1273*222	T3_negative	LPE(0:0/20:3)	GP	LPE	502.29	503.301	[M-H]-	C25H46NO7P	-	-	53480935	-	-	-	C04438	32667.4	35922.9	21727.2	31768.7	144045	130909	181476	60418.6	862900	39708.6	434343	47669.3	61636.4	153861	78146	311233	113897	226780	ko00564	0.472435	0.970015	1.02355	0.0335881
MEDN1276*221	T3_negative	LPE(20:4/0:0)	GP	LPE	500.28	501.286	[M-H]-	C25H44NO7P	-	-	42607465	-	-	-	C04438	107217	1.60374e+06	889030	974194	1.63565e+06	1.48417e+06	2.03938e+06	423525	1.67479e+07	489925	2.14598e+06	353851	451373	1.16285e+06	884887	2.05711e+06	598028	905320	ko00564	0.429796	0.317445	2.86263	1.51734
MEDN1277*220	T3_negative	LPE(0:0/20:5)	GP	LPE	498.26	499.27	[M-H]-	C25H42NO7P	-	-	53480938	-	-	-	C04438	22498.7	176936	131014	204775	189670	284379	112643	70470.1	1.03589e+06	56329.7	546064	49916.7	54641.5	258336	51145.9	346908	89857.6	121515	ko00564	0.326297	0.546787	1.41503	0.500835
MEDN1283*216	T3_negative	LPE(0:0/18:3)	GP	LPE	474.26	475.27	[M-H]-	C23H42NO7P	-	-	53480928	-	-	-	C04438	57700.2	682763	445864	605082	1.0814e+06	1.52413e+06	1.29879e+06	836535	1.32503e+07	1.70807e+06	4.03253e+06	4.04667e+06	1.45932e+06	1.71748e+06	2.01265e+06	1.38047e+06	1.28566e+06	2.04398e+06	ko00564	0.981259	0.99425	1.00486	0.00699577
MEDN1287*214	T3_negative	LPE(0:0/16:1)	GP	LPE	450.26	451.27	[M-H]-	C21H42NO7P	-	-	53480923	-	-	-	C04438	3.57408e+06	1.92399e+07	2.1125e+07	2.6795e+07	3.16718e+07	1.16087e+08	3.92049e+07	9.44072e+06	5.94916e+07	1.53717e+07	2.91256e+07	1.85471e+07	1.73994e+07	4.74162e+07	2.3694e+07	5.15442e+07	3.35121e+07	3.01461e+07	ko00564	0.219357	0.596303	1.22445	0.292135
MEDN1306	T3_negative	Ureidosuccinic acid	Amino acid and Its metabolites	Amino acid derivatives	175.04	176.13	[M-H]-	C5H8N2O5	-	13184-27-5	93072	HMDB0000828	15859	5791	C00438	3.09817e+06	2.14274e+06	2.25564e+06	1.53364e+06	775906	763999	576296	384407	183542	251527	389708	164520	216223	772721	323224	1.0688e+06	389731	452855	ko00240,ko00250,ko01100,ko01240	1.28316	0.0360042	2.90728	1.53967
MEDN1311	T3_negative	2-Hydroxycaprylic acid	Organic acid and Its derivatives	Organic acid and Its derivatives	159.1	160.11	[M-H]-	C8H16O3	-	617-73-2	94180	HMDB0000711	86543	5679	C20793	438440	171621	296105	216018	266993	249635	157429	314935	385500	397097	371515	556558	217748	235951	317371	234066	235381	514897	ko04024	0.653925	0.237444	0.810456	-0.303194
MEDN1314*073	T3_negative	Mucic Acid	Carbohydrates and Its metabolites	Sugar acids	209.03	210.038	[M-H]-	C6H10O8	-	526-99-8	3037582	HMDB0000639	30852	5612	C00879	55613.8	58748.3	41700.2	69911.3	91643.5	71819.5	66969	112186	98901.8	90230.7	57987	151539	98323	63104.5	105745	68729.7	99153.1	95680.7	ko00053,ko01100	0.87701	0.153139	0.803732	-0.315214
MEDN1315*188	T3_negative	4-Hydroxy-3-methylbenzoic acid	Organic acid and Its derivatives	Organic acid and Its derivatives	151.04	152.047	[M-H]-	C8H8O3	-	499-76-3	68138	HMDB0004815	85239	-	C21167	1.08657e+06	521622	539237	519084	1.07151e+06	599079	1.25702e+06	1.11148e+06	1.06135e+06	1.48689e+06	938665	1.3378e+06	1.17175e+06	693878	1.74718e+06	830345	1.63116e+06	1.48695e+06	-	1.20792	0.0260958	0.685847	-0.544041
MEDN1317*026	T3_negative	3,3-Dimethylglutaric acid	Organic acid and Its derivatives	Organic acid and Its derivatives	159.07	160.17	[M-H]-	C7H12O4	-	4839-46-7	20984	HMDB0002441	68502	6683	-	2.86125e+06	2.78335e+06	2.72183e+06	3.97839e+06	1.65175e+06	3.70512e+06	6.56058e+06	1.01466e+08	1.37428e+07	2.42176e+07	4.62226e+07	1.09996e+07	5.84891e+06	1.07469e+08	3.82046e+07	9.58883e+06	4.93901e+07	7.08949e+07	-	1.47964	0.128292	0.384392	-1.37935
MEDN1326	T3_negative	2-Methylglutaric Acid	Organic acid and Its derivatives	Organic acid and Its derivatives	145.05	146.058	[M-H]-	C6H10O4	-	617-62-9	12046	HMDB0000422	68567	5411	-	1.63609e+07	2.97578e+07	3.43931e+07	4.01683e+07	1.86981e+07	2.59174e+07	2.80335e+07	2.87793e+07	4.64729e+07	2.24945e+07	3.75723e+07	1.92591e+07	1.93557e+07	3.31786e+07	4.72807e+07	2.75529e+07	9.06318e+07	1.08494e+08	-	0.60357	0.208453	0.661825	-0.595479
MEDN1328	T3_negative	2-Hydroxy-4-methylpentanoic acid	Organic acid and Its derivatives	Organic acid and Its derivatives	131.07	132.079	[M-H]-	C6H12O3	-	13748-90-8	83697	HMDB0000746	44510	5714	-	2.02639e+07	1.08032e+07	2.33852e+07	5.01622e+06	7.26008e+06	4.20518e+06	7.00135e+06	2.92461e+07	3.11647e+06	2.37297e+06	6.57e+06	2.12071e+06	2.72669e+06	6.25255e+06	9.75797e+06	2.16657e+06	6.43461e+06	7.61208e+06	-	1.22857	0.058985	2.39704	1.26125
MEDN1329*078	T3_negative	Glycohyodeoxycholic acid	Bile acids	Bile acids	448.31	449.314	[M-H]-	C26H43NO5	-	13042-33-6	114611	-	-	-	C05466	132165	58725.4	37120.4	24326.8	88679.5	46217.6	28109	22806.2	12151.6	19012.9	19010.6	29651.4	39545.9	12107.9	15261	10633.5	25173.5	54654.2	ko00120,ko04976,ko04979	1.09266	0.0965891	2.00089	1.00064
MEDN1368N	T3_negative	2,2-Dimethylsuccinic acid	Organic acid and Its derivatives	Organic acid and Its derivatives	145.051	146.058	[M-H]-	C6H10O4	-	597-43-3	11701	HMDB0002074	86537	6473	-	1.49896e+06	2.53795e+06	1.80536e+06	2.8757e+06	926172	1.6168e+06	1.80549e+06	2.06412e+06	3.60926e+06	1.46002e+06	3.17844e+06	1.38442e+06	1.33698e+06	2.07379e+06	3.17658e+06	2.28108e+06	7.55269e+06	8.55705e+06	-	0.672883	0.181654	0.604489	-0.726211
MEDN1382HN	HILIC_negative	1-Hydroxy-2-naphthoate	Organic acid and Its derivatives	Organic acid and Its derivatives	187.043	187.04	[M-H]-	C11H7O3-	-	-	54675865	-	-	-	-	130345	282940	79790	81906.3	124929	111238	113559	201586	103071	307603	257194	126763	270322	194197	219462	37845.8	194044	113667	-	0.676385	0.149269	0.714291	-0.485416
MEDN1383N	T3_negative	2-Deoxyribose-5'-phosphate	Nucleotide and Its metabolites	Nucleotide and Its metabolites	273.038	214.024	[M+CH3COO]-	C5H11O7P	-	-	45934311	-	-	-	-	214261	677254	152859	270092	571288	955050	2.33498e+06	1.45925e+06	2.14668e+06	1.73935e+06	1.57529e+06	606089	1.53596e+06	3.83465e+06	2.84419e+06	1.85955e+06	2.49099e+06	2.41835e+06	-	1.41269	0.0151921	0.464533	-1.10615
MEDN1387P	T3_positive	O-acetyl-L-serine	Amino acid and Its metabolites	Amino acid derivatives	148.06	147.053	[M+H]+	C5H9NO4	-	5147-00-2	99478	HMDB0003011	17981	3270	C00979	643434	3.70925e+06	6.63959e+06	4.46983e+06	2.97534e+06	3.55176e+06	3.98717e+06	2.50885e+06	1.98421e+06	171166	2.13075e+06	175508	1.8086e+06	2.30082e+06	908900	1.56398e+06	2.97192e+06	3.55987e+06	ko00270,ko00920,ko01100,ko01200,ko01230,ko04122	1.13388	0.0294545	1.95423	0.966601
MEDN1394	T3_negative	3-Hydroxybenzoic Acid	Organic acid and Its derivatives	Organic acid and Its derivatives	137.02	138.032	[M-H]-	C7H6O3	-	1999-06-09	7420	HMDB0002466	30764	6690	C00587	1.60512e+06	4.23689e+06	4.58653e+06	5.83068e+06	1.9044e+06	2.1949e+06	1.03086e+06	2.17441e+06	3.17742e+06	1.39879e+06	3.14912e+06	2.01798e+06	4.46741e+06	2.65547e+06	5.91367e+06	622842	1.85673e+06	2.31782e+06	ko00400	0.285097	0.73607	1.09596	0.132194
MEDN1400	T3_negative	4-Methoxysalicylic Acid	Benzene and substituted derivatives	Phenolic acids	167.03	168.042	[M-H]-	C8H8O4	-	2237-36-7	75231	-	-	-	-	45186.4	45186.4	45186.4	45186.4	45186.4	45186.4	45186.4	45186.4	45186.4	393870	1.18167e+06	245777	338832	225932	296120	236088	391917	980962	-	2.26842	0.00622932	0.0947707	-3.39941
MEDN1404	T3_negative	4-Methylhippuric Acid	Organic acid and Its derivatives	Organic acid and Its derivatives	192.07	193.074	[M-H]-	C10H11NO3	-	27115-50-0	97479	HMDB0013292	68552	-	-	132980	91117.7	244142	141691	50557.8	74655.7	60537.4	366773	166080	97364.8	134810	107379	86279.4	93937.8	148171	119685	119224	151051	-	0.220624	0.412088	1.25582	0.328631
MEDN1406	T3_negative	Tridecanedioic acid	FA	FFA	243.16	244.167	[M-H]-	C13H24O4	-	505-52-2	10458	-	-	-	-	4.06889e+06	1.58886e+06	1.33443e+06	1.07475e+06	1.37246e+06	1.20646e+06	1.91961e+06	1.68819e+06	2.11025e+06	1.70969e+06	7.24155e+06	1.3083e+06	861667	1.49363e+06	1.28779e+06	1.27459e+06	1.31192e+06	3.55848e+06	-	0.0972501	0.592212	0.816252	-0.292913
MEDN1409	T3_negative	12-Hydroxyoctadecanoic acid	FA	FFA	299.26	300.266	[M-H]-	C18H36O3	-	106-14-9	7789	HMDB0061706	85208	-	-	1.35565e+07	1.06898e+06	402608	454598	194828	340594	1.36258e+06	417655	550619	573177	531592	383492	389270	413241	615058	627564	669777	708342	-	0.495262	0.331892	3.73591	1.90146
MEDN1410	T3_negative	N-Palmitoylglycine	Amino acid and Its metabolites	Amino acid derivatives	312.25	313.262	[M-H]-	C18H35NO3	-	2441-41-0	151008	HMDB0013034	479285	-	-	2.44147e+06	1.39013e+06	1.79674e+06	1.46081e+06	371181	1.05811e+06	1.8273e+06	910652	966235	669393	1.05574e+06	816790	735836	810931	685705	607321	715328	706302	-	1.31828	0.018825	1.79656	0.845238
MEDN1417P	T3_positive	(±)13-HpODE	FA	Oxidized lipids	295.225	312.23	[M+H-H2O]+	C18H32O4	-	23017-93-8	6437847	HMDB0003871	15655	-	C04717	859406	2.3359e+06	2.19952e+06	2.47206e+06	804477	570939	3.35513e+06	815732	558216	1.04831e+06	2.16236e+06	1.16159e+06	708334	843425	1.28492e+06	824134	5.55908e+06	1.6063e+07	ko00591,ko01100	0.454231	0.335711	0.471129	-1.08581
MEDN1418	T3_negative	(±)9-HpODE	FA	Oxidized lipids	311.22	312.23	[M-H]-	C18H32O4	-	5502-91-0	9548877	HMDB0062434	34498	-	C14827	36348.2	35275.3	54365.7	111887	74257.2	56409.1	292914	170638	56907.6	300119	137958	396492	361141	102571	515964	88745.9	156417	185700	ko00591,ko01100	1.56671	0.0214512	0.395973	-1.33653
MEDN1428	T3_negative	20-COOH-AA	FA	Oxidized lipids	333.21	334.214	[M-H]-	C20H30O4	-	79551-84-1	6437827	-	-	-	-	38010.4	40820	287281	331710	85396.9	171104	352539	156809	145867	439253	288439	501876	205997	352327	442568	211485	283687	301446	-	1.47402	0.00921564	0.531713	-0.91128
MEDN1431	T3_negative	(±)14(15)-DiHETE	FA	Oxidized lipids	335.22	336.23	[M-H]-	C20H32O4	-	-	16061119	-	-	-	-	62418.4	32716.9	28590.3	72282.2	33527.7	7466.96	110488	34232.6	25629.8	59403.8	17903.8	76935	75503.2	17104.8	109944	24575.1	44213.4	40650.5	-	0.328828	0.663617	0.873709	-0.194776
MEDN1433N	T3_negative	6-trans-12-epi Leukotriene B4	FA	Oxidized lipids	381.228	336.23	[M+HCOO]-	C20H32O4	-	71548-19-1	5283129	HMDB0005088	63982	-	-	1.12428e+06	1.76448e+06	447465	386667	497742	930401	249871	477632	376637	365623	317029	347069	77554.9	103637	259970	215341	232015	310941	-	1.59964	0.0260531	2.80604	1.48854
MEDN1437	T3_negative	(±)17(18)-DiHETE	FA	Oxidized lipids	335.22	336.23	[M-H]-	C20H32O4	-	-	16061120	HMDB0010211	88349	-	-	165078	376662	72968.6	101620	133679	200137	29743.9	61689.4	84400	5948.77	5948.77	5948.77	5948.77	5948.77	5948.77	5948.77	5948.77	5948.77	-	2.30164	0.00573305	22.8988	4.5172
MEDN1453	T3_negative	13,14-dihydro-15-keto PGD2	FA	Oxidized lipids	351.22	352.225	[M-H]-	C20H32O5	-	59894-07-4	5283036	HMDB0060042	-	-	-	36941.6	46449.1	44357.9	105749	19728.7	17617.4	268955	40797.2	18528.2	46086.7	57630.8	42726.1	49639.4	44390.4	64766.9	41214.4	238299	206263	-	0.719563	0.573768	0.757411	-0.400852
MEDN1456N	T3_negative	13,14-Dihydro-15-keto-PGE2	Hormones and hormone related compounds	Hormones and hormone related compounds	333.208	352.225	[M-H2O-H]-	C20H32O5	-	363-23-5	5280711	HMDB0002776	15550	2311	C04671	82912.5	367539	212064	190961	145786	315802	190893	178424	179096	1.24076e+06	1.11325e+06	1.35643e+06	450251	1.12547e+06	1.13053e+06	983932	1.41751e+06	1.64466e+06	ko00590	2.23946	1.52E-05	0.178105	-2.4892
MEDN1459	T3_negative	15-keto Prostaglandin F1α	FA	Oxidized lipids	353.23	354.241	[M-H]-	C20H34O5	-	21562-58-3	5283118	HMDB0060045	72593	-	-	124867	131576	138420	207941	128498	183032	86069.8	99081.1	97775.7	312682	42490.4	369265	133999	43031.5	393870	103029	59422.3	52986.3	-	0.165255	0.511225	0.792481	-0.335551
MEDN1463	T3_negative	(±)19(20)-DiHDPE(A)	FA	Oxidized lipids	361.24	362.246	[M-H]-	C22H34O4	-	-	16061148	HMDB0010214	72657	-	-	139799	205690	100029	81090.5	97054	106654	65542.2	67398.1	59209	66289	12972.9	64124.5	23077.8	31733.5	66363.1	48922.7	60133.6	70550.3	-	1.57037	0.00922168	2.07684	1.05439
MEDN1465N	T3_negative	6-ketoprostaglandin E1	Hormones and hormone related compounds	Hormones and hormone related compounds	349.203	368.22	[M-H2O-H]-	C20H32O6	-	67786-53-2	5280889	HMDB0004241	28269	7036	C05962	279031	308402	339380	384699	414578	423590	264972	294758	455963	246650	224798	237302	217949	124917	372695	511877	337472	439382	ko00590,ko01100	0.845151	0.306158	1.16672	0.222464
MEDN1467N	T3_negative	Thromboxane B1	FA	Oxidized lipids	417.248	372.251	[M+HCOO]-	C20H36O6	-	64626-32-0	71668258	-	-	-	-	176209	727213	218679	285655	414390	764057	410993	378781	410926	610496	355197	495557	358555	315671	647039	355944	374239	460816	-	0.447173	0.796954	0.953036	-0.0693972
MEDN1476	T3_negative	Allantoic acid	Amino acid and Its metabolites	Amino acid derivatives	175.05	176.054	[M-H]-	C4H8N4O4	-	99-16-1	203	HMDB0001209	30837	343	C00499	1.53822e+06	789168	220926	116219	291684	1.21887e+06	816561	233021	254703	223521	369479	157228	245687	292459	291666	270160	418739	640545	ko00230,ko01100	0.700823	0.138473	1.88328	0.913248
MEDN1478*053	T3_negative	Glu-Gln	Amino acid and Its metabolites	Small Peptide	274.1	275.112	[M-H]-	C10H17N3O6	-	-	10171586	-	-	-	C00107	895803	406981	737087	579936	719568	483789	341807	639475	155831	279501	204662	298860	338655	246295	378160	561858	363914	362859	ko02010	1.15952	0.0259831	1.63449	0.708836
MEDN1480P	T3_positive	N-Arachidonoyl-L-Alanine	Amino acid and Its metabolites	Amino acid derivatives	376.28	375.277	[M+H]+	C23H37NO3	-	401941-73-9	40846579	-	-	-	-	5236.07	81698.7	112543	119867	80811.1	100695	134273	196923	82092.6	155321	47426.7	180823	110498	133292	244930	105876	152975	162285	-	0.851213	0.112087	0.706759	-0.500711
MEDN1486	T3_negative	Testosterone sulfate	Hormones and hormone related compounds	Hormones and hormone related compounds	367.16	368.166	[M-H]-	C19H28O5S	-	651-45-6	119207	HMDB0002833	84094	3558	-	11239.9	11239.9	11239.9	11239.9	11239.9	11239.9	11239.9	11239.9	11239.9	59991.6	126960	118596	73420.3	77900.8	56199.6	108727	117076	112526	-	2.36711	1.72E-05	0.118816	-3.0732
MEDN1490	T3_negative	FFA(16:2)	FA	FFA	251.2	252.209	[M-H]-	C16H28O2	-	28290-73-5	13932172	HMDB0000477	86147	5464	C00162	4.10601e+06	5.35617e+06	3.69671e+06	5.0213e+06	5.35843e+06	2.85549e+06	5.04732e+06	3.2155e+06	1.00775e+07	6.32607e+06	9.29003e+06	6.01996e+06	5.76175e+06	4.33045e+06	6.02366e+06	5.43381e+06	5.89061e+06	7.82826e+06	ko00062,ko00071,ko00561,ko04152,ko04714,ko04911,ko04920,ko04923,ko04930,ko04931,ko04932,ko04975,ko04977,ko04979,ko05231,ko05415	1.06667	0.136684	0.786131	-0.347159
MEDN1491	T3_negative	Equol	Hormones and hormone related compounds	Hormones and hormone related compounds	241.09	242.094	[M-H]-	C15H14O3	-	531-95-3	91469	HMDB0002209	428126	-	C14131	96734.4	1.71022e+06	2.59287e+07	3.60426e+07	7.13244e+06	1.86648e+07	3.81786e+07	4.09641e+07	3.75293e+07	9.62543e+07	3.7945e+07	1.43533e+08	5.26334e+07	1.05053e+07	8.7827e+07	1.76346e+07	2.82891e+07	2.68211e+07	ko01100	1.09281	0.0642197	0.411308	-1.28171
MEDN1492	T3_negative	(R)-(-)-Mandelic acid	Organic acid and Its derivatives	Organic acid and Its derivatives	151.04	152.047	[M-H]-	C8H8O3	-	611-71-2	11914	HMDB0062635	17656	-	C01983	4.92355e+06	4.51434e+06	4.47866e+06	4.67228e+06	2.04684e+06	1.80275e+06	1.52423e+06	1.35394e+06	2.24269e+06	3.49617e+06	5.26294e+06	2.8859e+06	2.75971e+06	2.1016e+06	4.43406e+06	1.8306e+06	1.5048e+06	3.50212e+06	-	0.140952	0.97087	0.99213	-0.0113995
MEDN1496	T3_negative	2,6-Dimethoxybenzoic acid	Organic acid and Its derivatives	Organic acid and Its derivatives	181.05	182.058	[M-H]-	C9H10O4	-	1466-76-8	15109	HMDB0029273	545935	-	-	6957.77	17837.8	26663.9	36071.5	18357.4	17888	19623.3	34807.5	34807.5	17717	15873.3	39136.1	21521.1	21491.2	43248.7	36184.6	41261.9	40496.7	-	0.752004	0.177885	0.7692	-0.37857
MEDN1501	T3_negative	2'-O-methyluridine	Nucleotide and Its metabolites	Nucleotide and Its metabolites	257.08	258.085	[M-H]-	C10H14N2O6	-	2140-76-3	102212	HMDB0240328	-	-	-	811342	544350	570906	456464	606329	615203	252803	1.5082e+06	200952	414564	722599	205502	326779	663377	470286	250386	454953	436121	-	0.612846	0.22346	1.41119	0.496917
MEDN1503	T3_negative	3-(4-Hydroxyphenyl)-1-propanol	Organic acid and Its derivatives	Organic acid and Its derivatives	151.08	152.084	[M-H]-	C9H12O2	-	10210-17-0	82452	HMDB0032599	-	-	-	32283.1	15170.2	17714.2	9450.67	34811.3	15835.8	41081.3	35443.3	24762.1	41695.9	22219.6	43668.4	32226.4	17704	50693.3	20316.8	48101	41066.9	-	0.931107	0.089263	0.713118	-0.487787
MEDN1504	T3_negative	3-Hydroxycinnamic acid	Organic acid and Its derivatives	Organic acid and Its derivatives	163.04	164.047	[M-H]-	C9H8O3	-	14755-02-3	637541	HMDB0001713	32357	305	C12621	1.28028e+06	2.14729e+06	2.49336e+06	1.80776e+06	2.10098e+06	1.7958e+06	2.43454e+06	6.89597e+06	885283	1.21794e+07	6.13554e+06	3.68013e+07	9.94892e+06	4.55962e+06	9.61618e+06	3.75723e+06	2.99247e+06	3.90357e+06	ko00360,ko01100	1.72965	0.0652415	0.242966	-2.04117
MEDN1506*202	T3_negative	3-Methyluridine	Nucleotide and Its metabolites	Nucleotide and Its metabolites	257.08	258.085	[M-H]-	C10H14N2O6	-	2140-69-4	99592	HMDB0004813	89487	7077	-	159039	32575.4	19873.7	25294.5	64924.4	185396	75652.8	142154	204580	97068.8	78227.8	237153	45761.3	140779	144176	36741.5	9587.11	87182.2	-	0.0218098	0.914258	1.03743	0.0530119
MEDN1510	T3_negative	4-Ethyloctanoic acid	Organic acid and Its derivatives	Organic acid and Its derivatives	171.14	172.146	[M-H]-	C10H20O2	-	16493-80-4	61840	HMDB0036136	-	-	-	1.24398e+08	2.21358e+07	1.32845e+08	1.22959e+08	1.00256e+07	1.30971e+07	4.27075e+07	4.31428e+07	3.41369e+07	1.80006e+07	1.3537e+07	1.17842e+07	1.06669e+08	1.97376e+07	2.06325e+07	2.79344e+07	9.4364e+06	2.16008e+07	-	1.02188	0.119548	2.18763	1.12937
MEDN1511*007	T3_negative	4-Methoxyphenol	Benzene and substituted derivatives	Phenolics	123.05	124.052	[M-H]-	C7H8O2	-	150-76-5	9015	HMDB0029696	-	-	D04926	2839.42	2839.42	2839.42	2839.42	2839.42	64150	53728.6	98628.2	82649.8	246145	14197.1	109731	189836	42117.4	76853.2	115760	67410	67137.5	-	1.43514	0.0296116	0.337234	-1.56818
MEDN1513	T3_negative	5-Hydroxy-2'-deoxyuridine	Nucleotide and Its metabolites	Nucleotide and Its metabolites	243.06	244.07	[M-H]-	C9H12N2O6	-	5168-36-5	96622	-	-	-	-	4.57057e+06	2.98754e+06	2.9733e+06	2.21008e+06	3.37067e+06	5.4053e+06	2.84613e+06	1.2248e+07	2.28457e+06	6.49353e+06	4.35933e+06	3.81504e+06	3.99025e+06	6.56918e+06	7.26526e+06	2.70236e+06	4.26505e+06	5.17407e+06	-	0.716325	0.594863	0.871445	-0.198519
MEDN1514	T3_negative	5-hydroxyindole-2-carboxylic acid	Heterocyclic compounds	Indole and Its derivatives	176.04	177.043	[M-H]-	C9H7NO3	-	21598-06-1	88958	-	-	-	-	6139.63	65246.4	71609	78614	77572.4	109995	88776.8	73216.5	254315	181360	144606	138680	127978	13509.2	267647	119538	263371	293481	-	0.846903	0.0474512	0.532512	-0.909113
MEDN1516	T3_negative	6-Hydroxyflavone (6-HF)	Benzene and substituted derivatives	Benzene and substituted derivatives	237.06	238.063	[M-H]-	C15H10O3	-	6665-83-4	72279	-	-	-	C14137	108497	56694	112269	83617.1	52526.7	55707.9	36709.2	52348.6	73062.1	25431.1	42544.9	30666.3	38295.3	55955.7	33646.5	23874.6	32831	44028.2	-	1.78491	0.00471793	1.92937	0.948128
MEDN1518	T3_negative	Acetylvaline	Amino acid and Its metabolites	Amino acid derivatives	158.08	159.09	[M-H]-	C7H13NO3	-	96-81-1	66789	HMDB0011757	-	-	-	2.40223e+06	1.3252e+06	7.63083e+06	856529	972821	1.53314e+06	733118	3.77844e+06	832799	1.41749e+06	1.41286e+06	998802	631268	1.32149e+06	1.08003e+06	701084	1.09766e+06	860575	-	0.954625	0.158998	2.1074	1.07546
MEDN1519	T3_negative	Adenosine 5'-triphosphate（ATP）	Nucleotide and Its metabolites	Nucleotide and Its metabolites	505.99	506.996	[M-H]-	C10H16N5O13P3	-	56-65-5	5957	HMDB0000538	15422	5523	C00002	140360	77644.5	20500.5	41044.4	127067	100921	70878.9	104277	80788.9	44381.9	15704.7	79311.1	85830	78211	38849.9	125924	79619.4	89664.7	ko00190,ko00230,ko01100,ko01232,ko01240,ko04020,ko04066,ko04080,ko04142,ko04217,ko04611,ko04621,ko04714,ko04721,ko04742,ko04750,ko04911,ko04917,ko04924,ko04930,ko05012,ko05022,ko05133,ko05410,ko05415	0.429556	0.41819	1.19763	0.260177
MEDN1520N	T3_negative	Aleuritic acid	FA	Oxidized lipids	303.217	304.225	[M-H]-	C16H32O5	-	6949-98-0	222178	-	-	-	-	283344	465774	1.25017e+06	990528	179575	142400	455588	18548.4	72262.1	3709.68	3709.68	3709.68	484249	3709.68	3709.68	25302.8	30091	26696	-	1.78787	0.0369005	6.59647	2.72169
MEDN1524*001	T3_negative	Butyric acid	Organic acid and Its derivatives	Organic acid and Its derivatives	87.05	88.0524	[M-H]-	C4H8O2	-	107-92-6	264	HMDB0000039	30772	107	C00246	2.33752e+06	3.0579e+06	2.95274e+06	2.0936e+06	5.21843e+06	4.41367e+06	4.50889e+06	2.31263e+06	2.37564e+06	3.50459e+06	3.03937e+06	4.73299e+06	3.18621e+06	2.6032e+06	3.14493e+06	2.0872e+06	3.91745e+06	2.98263e+06	ko00650,ko01100,ko04973,ko04974	0.165659	0.986348	1.00248	0.00357467
MEDN1525	T3_negative	Coproporphyrin III	Nucleotide and Its metabolites	Nucleotide and Its metabolites	653.26	654.269	[M-H]-	C36H38N4O8	-	14643-66-4	114935	HMDB0000570	27609	5553	C05770	1.47604e+06	1.10066e+06	357988	343375	707722	1.03614e+06	540034	427159	717862	317751	260387	392495	298497	435554	355870	498021	388836	462575	ko00860,ko01100,ko01240	1.5316	0.0222347	1.96687	0.975898
MEDN1532	T3_negative	Galacturonic acid	Carbohydrates and Its metabolites	Sugar acids	193.04	194.043	[M-H]-	C6H10O7	-	685-73-4	439215	HMDB0002545	47962	6713	C00333	1.3137e+06	2.00671e+06	1.60523e+06	2.01126e+06	4.43313e+06	2.73277e+06	1.50356e+06	7.21005e+06	5.15698e+06	1.11883e+07	3.36583e+06	2.07517e+07	9.10456e+06	3.33531e+06	6.05659e+06	2.58696e+06	3.27103e+06	3.53716e+06	ko00040,ko00053,ko00520,ko01100,ko01240,ko01250,ko02010	1.25171	0.0923197	0.442635	-1.17581
MEDN1533*012	T3_negative	Dimethylmalonic acid	Organic acid and Its derivatives	Organic acid and Its derivatives	131.03	132.042	[M-H]-	C5H8O4	-	595-46-0	11686	HMDB0002001	111517	6425	-	3.01579e+07	4.58576e+07	6.37393e+07	7.11352e+07	2.16333e+07	4.1046e+07	6.10424e+07	3.06712e+06	9.05735e+07	2.83916e+07	3.97675e+06	1.99591e+07	4.39458e+07	2.44646e+06	4.97664e+07	8.81892e+06	1.65374e+07	1.32614e+07	-	1.08093	0.0250025	2.28885	1.19462
MEDN1539	T3_negative	Genipin	Others	Medicine	225.08	226.084	[M-H]-	C11H14O5	-	6902-77-8	442424	HMDB0035830	-	-	C09780	645438	408647	620989	314922	317577	435457	146056	399992	27709.1	121637	274991	148311	148800	397098	203524	34452.1	177698	145423	-	0.823958	0.0294129	2.00782	1.00563
MEDN1543	T3_negative	Gly-Gly	Amino acid and Its metabolites	Small Peptide	131.05	132.053	[M-H]-	C4H8N2O3	-	556-50-3	11163	HMDB0011733	17201	-	C02037	101223	42355.9	55479.4	38827.1	50061.2	33904.5	20738.4	56652.7	6461.07	64006.2	25116.5	54544.9	40184.5	21152	39062.8	17212.3	21079.5	27764.8	-	0.289341	0.325567	1.3082	0.387581
MEDN1544	T3_negative	Guanosine-5'-diphosphate	Nucleotide and Its metabolites	Nucleotide and Its metabolites	442.02	443.024	[M-H]-	C10H15N5O11P2	-	146-91-8	135398619	HMDB0001201	17552	6077	C00035	37018.8	44935.3	22410	27004.6	190246	32770.9	40032.5	63418.6	44228	63947.5	29254.4	46517.1	102551	57429.1	75437.2	55099.7	36514.6	42312.5	ko00230,ko01100,ko01232,ko04014,ko04015,ko04140,ko04144	0.440956	0.967752	0.986252	-0.0199722
MEDN1548*199	T3_negative	Val-Ala	Amino acid and Its metabolites	Small Peptide	187.11	188.116	[M-H]-	C8H16N2O3	-	27493-61-4	6992638	-	-	-	C00107	118603	406595	205147	200476	158267	346928	311759	732998	676236	454791	770747	388165	318349	538114	556427	293811	453828	619064	ko02010	1.08035	0.146165	0.718597	-0.476746
MEDN1549	T3_negative	Hydroumbellic acid	Benzene and substituted derivatives	Phenolics	181.05	182.058	[M-H]-	C9H10O4	-	5631-68-5	96384	HMDB0126386	-	-	C05582	155727	70778	86883	183639	126091	187010	715527	3.86039e+06	498393	1.98999e+06	1.55637e+06	7.32363e+06	1.61966e+06	1.62246e+06	1.90242e+06	621103	1.8784e+06	2.10527e+06	ko00350,ko01100,ko04728	1.77531	0.0506585	0.285385	-1.80902
MEDN1551	T3_negative	Imidazoleacetic acid	Heterocyclic compounds	Indole and Its derivatives	125.04	126.043	[M-H]-	C5H6N2O2	-	645-65-8	96215	HMDB0002024	16974	6445	C02835	110720	140499	108668	117409	192057	120195	119971	187475	48284.1	65254.3	108833	268476	150283	129835	50748.7	151354	60472.5	174897	ko00340,ko01100	0.120767	0.952256	0.987179	-0.0186166
MEDN1553	T3_negative	Inosine diphosphate	Nucleotide and Its metabolites	Nucleotide and Its metabolites	445.02	428.013	[M-H+H2O]-	C10H14N4O11P2	-	81012-88-6	135398651	HMDB0003335	17808	6892	C00104	94098.1	47310.8	29307.3	24437.3	58504.1	56330	57707.6	63212.1	61398.1	49268.3	43803.7	42858.6	42342.1	89707.9	37134.2	127380	104775	65026.2	ko00230,ko01100,ko01232	0.449968	0.357424	0.817381	-0.290919
MEDN1559	HILIC_negative	Pro-Gly	Amino acid and Its metabolites	Small Peptide	171.08	172.085	[M-H]-	C7H12N2O3	-	2578-57-6	6426709	HMDB0011178	61695	-	C00107	1.03659e+06	831814	1.01102e+06	977997	827037	851300	711643	1.03959e+06	1.45212e+06	1.06538e+06	1.42124e+06	1.31442e+06	775788	1.1823e+06	1.21233e+06	848745	1.01394e+06	1.25016e+06	ko02010	0.832613	0.156612	0.866606	-0.206552
MEDN1562	T3_negative	Monobutyl phthalate	Aldehyde,Ketones,Esters	Esters	221.08	222.089	[M-H]-	C12H14O4	-	131-70-4	8575	HMDB0013247	-	-	-	186795	153789	198390	167759	165898	188393	171082	324865	276732	169848	436488	197684	185665	213126	206905	193903	220686	255819	-	0.522163	0.421763	0.881536	-0.181909
MEDN1563	T3_negative	Monomethyl Fumarate	Aldehyde,Ketones,Esters	Esters	129.02	130.027	[M-H]-	C5H6O4	-	2756-87-8	5369209	HMDB0033809	-	-	D11492	434179	792152	461809	455020	349219	437923	382200	556504	496161	145650	891081	522495	394157	267878	619113	113329	493619	619380	-	0.576943	0.730326	1.07339	0.102177
MEDN1566	T3_negative	Octadecanedioic acid	Organic acid and Its derivatives	Organic acid and Its derivatives	313.24	314.246	[M-H]-	C18H34O4	-	871-70-5	70095	HMDB0000782	133086	5748	-	518180	288980	2.17345e+06	2.53265e+06	1.00773e+06	960496	2.72681e+06	2.37908e+06	1.39338e+06	962188	2.1072e+06	629757	725953	4.85914e+06	1.37133e+06	5.47903e+06	7.76569e+06	8.87403e+06	-	0.839857	0.0907939	0.426577	-1.22912
MEDN1567	T3_negative	Phosphonoacetic acid	Organic acid and Its derivatives	Phosphoric acids	138.98	139.987	[M-H]-	C2H5O5P	-	4408-78-0	546	HMDB0004110	15732	7018	C05682	120752	489630	49677.9	64932	42026.2	33409.2	217043	556706	352109	1.04136e+06	71347.9	2.32305e+06	1.02747e+06	85282.3	790195	67692.8	68330.1	80392.1	ko00440,ko01100	0.625882	0.163407	0.346759	-1.528
MEDN1589	T3_negative	Traumatic acid	Organic acid and Its derivatives	Organic acid and Its derivatives	227.13	228.136	[M-H]-	C12H20O4	-	6402-36-4	5283028	HMDB0000933	545687	5882	C16308	3.22572e+06	1.1749e+07	8.00896e+06	1.39327e+07	2.60273e+06	1.41325e+07	4.57768e+06	2.6004e+06	7.16314e+06	1.30419e+07	7.64897e+06	2.23509e+07	6.18474e+06	2.71895e+06	6.59537e+06	1.05005e+07	4.10802e+06	5.81843e+06	ko00592	0.358538	0.63781	0.861021	-0.215879
MEDN1590	T3_negative	Tricarballylic acid	Organic acid and Its derivatives	Organic acid and Its derivatives	175.02	176.032	[M-H]-	C6H8O6	-	99-14-9	14925	HMDB0031193	45969	-	C19806	3.28043e+08	2.8846e+08	1.98787e+08	1.47972e+08	3.24852e+08	2.80786e+08	5.24194e+06	7.48273e+07	6.72826e+07	7.42319e+07	8.62996e+07	3.72579e+07	6.22761e+07	5.95792e+07	5.91239e+07	1.28513e+08	8.02091e+07	9.32359e+07	-	0.740968	0.0226586	2.5212	1.33411
MEDN1591	T3_negative	Uracil 5-carboxylic acid	Nucleotide and Its metabolites	Nucleotide and Its metabolites	155.01	156.017	[M-H]-	C5H4N2O4	-	23945-44-0	90301	-	-	-	C03030	253366	97236.4	263222	125001	183486	248454	169055	110575	16122.1	80591.9	30548.2	27068	46198.8	62075.4	62075.4	112836	70501.4	54305.2	-	1.3095	0.00616356	2.68495	1.42489
MEDN1599	T3_negative	1,4-Dihydroxy-2-naphthoic acid	Benzene and substituted derivatives	Benzene and substituted derivatives	203.03	204.042	[M-H]-	C11H8O4	-	31519-22-9	671	-	-	-	C03657	17494	47271.1	48718.5	78607.4	12065.9	7644.12	97779.8	115174	74012.6	97912.4	75757.9	109514	56744.7	111627	113530	104677	67406.5	115889	ko00130,ko01100,ko01240	1.2968	0.0203669	0.584681	-0.774277
MEDN1606	T3_negative	Acetanilide	Benzene and substituted derivatives	Benzene and substituted derivatives	134.06	135.068	[M-H]-	C8H9NO	-	103-84-4	904	HMDB0001250	28884	6107	C07565	5913.94	445134	5255.96	29655.7	220868	243033	9277.51	141367	64156.7	217500	382065	230072	116685	70838	573486	199984	77336.2	124686	-	1.15681	0.231936	0.584478	-0.774779
MEDN1609	T3_negative	Ampicillin	Benzene and substituted derivatives	Benzene and substituted derivatives	348.1	349.11	[M-H]-	C16H19N3O4S	-	69-53-4	6249	HMDB0014559	28971	-	C06574	4804.4	21586.6	57129.6	41137.3	31107.3	35762.6	32232	50492.3	42191.3	36818.5	47935.3	52045.5	41764.9	42246	41343.2	41263.8	40626	52681.3	-	0.899879	0.135779	0.79764	-0.32619
MEDN1612	T3_negative	Cytidine 2',3'-Cyclic Monophosphoric Acid	Nucleotide and Its metabolites	Nucleotide and Its metabolites	304.03	305.041	[M-H]-	C9H12N3O7P	-	633-90-9	91746159	HMDB0011691	-	-	C02354	1.26619e+06	466720	260445	282458	2.10913e+06	2.05901e+06	197049	271974	743692	545929	251093	1.58674e+06	411650	320221	723864	293473	486017	472432	ko00240,ko01100	0.332547	0.348425	1.50384	0.58865
MEDN1620	T3_negative	Glu-Val	Amino acid and Its metabolites	Small Peptide	245.11	246.122	[M-H]-	C10H18N2O5	-	5879-06-01	6992567	HMDB0028832	68846	-	C00107	4.03385e+06	2.66777e+06	4.40315e+06	1.97216e+06	1.28909e+06	2.22542e+06	812179	2.06905e+06	280929	711955	1.26366e+06	299083	659126	1.74314e+06	1.36174e+06	792276	842651	973829	ko02010	1.10941	0.0281811	2.28432	1.19177
MEDN1624	T3_negative	N-acetyl-5-aminosalicylic acid	Benzene and substituted derivatives	Phenolic acids	194.05	195.053	[M-H]-	C9H9NO4	-	51-59-2	65512	HMDB0060602	-	-	-	119986	274102	664192	799105	373804	394009	343513	2.51381e+06	2.00711e+06	488059	798418	441960	350861	795385	1.3393e+06	1.66117e+06	1.40405e+06	1.4567e+06	-	0.643884	0.678725	0.857339	-0.222063
MEDN1628	T3_negative	2,4-Quinolinediol	Heterocyclic compounds	Heterocyclic compounds	160.04	161.048	[M-H]-	C9H7NO2	-	86-95-3	54680871	-	-	-	C16716	562621	2.62908e+06	2.35764e+06	2.68448e+06	3.15077e+06	1.36012e+06	2.56673e+06	5.40982e+06	2.54179e+06	3.74308e+06	3.42969e+06	9.79419e+06	3.69966e+06	2.68894e+06	3.99154e+06	6.21017e+06	3.26907e+06	3.87168e+06	-	1.33031	0.041175	0.571601	-0.806919
MEDN1630	HILIC_negative	Ferulic acid	Organic acid and Its derivatives	Organic acid and Its derivatives	193.05	194.058	[M-H]-	C10H10O4	-	537-98-4	445858	HMDB0000954	17620	4156	C01494	4762.63	826099	760859	797658	722280	578562	609284	1.7761e+06	290596	6.64435e+06	1.02097e+06	1.19482e+07	5.24497e+06	1.98931e+06	5.21244e+06	1.80884e+06	1.23787e+06	1.13556e+06	ko01100	1.50564	0.026128	0.175656	-2.50918
MEDN1639	T3_negative	Glu-Thr	Amino acid and Its metabolites	Small Peptide	229.08	248.101	[M-H2O-H]-	C9H16N2O6	-	6875-80-5	6998031	HMDB0028829	73510	-	C00107	118233	50622	116817	82722.8	75273.2	61631.6	67425	150572	125388	10124.4	10124.4	10124.4	10124.4	10124.4	10124.4	10124.4	10124.4	10124.4	ko02010	2.37902	7.88E-05	9.31396	3.21939
MEDN1640	T3_negative	Glu-Tyr	Amino acid and Its metabolites	Small Peptide	309.11	310.116	[M-H]-	C14H18N2O6	-	3422-39-7	515717	HMDB0028831	73513	-	C00107	4.52371e+06	2.4542e+06	4.90317e+06	2.19483e+06	1.70581e+06	3.07985e+06	1.07985e+06	2.2458e+06	416599	958857	1.65923e+06	553243	891571	1.76964e+06	2.10341e+06	927704	1.07054e+06	1.00632e+06	ko02010	1.11674	0.0319416	2.06606	1.04688
MEDN1648	T3_negative	CMPentylF	Organic acid and Its derivatives	Organic acid and Its derivatives	267.13	268.136	[M-H]-	C12H20N4OS	-	73248-95-0	194501	-	-	-	C19107	116450	981952	1.13036e+06	1.24706e+06	81291.4	466069	867646	439377	637780	495453	658635	440007	900977	825471	771384	150231	186722	204499	-	0.141036	0.400203	1.28804	0.365179
MEDN1649P	T3_positive	Barbital	Heterocyclic compounds	Heterocyclic compounds	185.091	184.085	[M+H]+	C8H12N2O3	-	-	2294	HMDB0248870	-	-	-	194328	613910	446935	594492	440722	556705	313291	640305	529530	506545	327571	762443	468381	283326	609930	540278	273202	342476	-	0.146037	0.750734	1.05252	0.0738443
MEDN1654	T3_negative	Gemfibrozil	Others	Medicine	249.15	250.157	[M-H]-	C15H22O3	-	25812-30-0	3463	-	-	-	C07020	52845.8	16296.2	23773	41918.4	32076	23647.3	18962	32128.3	64253.3	71516.3	50502	89767.4	24884.9	29880	42078.1	62498.1	64193	52399.6	ko05207	1.22036	0.0343774	0.627206	-0.67299
MEDN1656	T3_negative	Hydroxypiperazic acid	Heterocyclic compounds	Heterocyclic compounds	145.06	146.106	[M-H]-	C5H10N2O3	-	-	129859924	-	-	-	C00739	3.44645e+06	1.35157e+06	1.78409e+06	1.32704e+06	1.0234e+06	607967	542050	1.39118e+06	477496	1.20846e+06	890179	990368	1.14303e+06	975957	970026	1.26238e+06	443638	463807	ko00310,ko00470,ko01100	0.569309	0.239623	1.43166	0.517684
MEDN1658	T3_negative	N-Acetyldopamine	Alcohol and amines	Polyamines	194.08	195.09	[M-H]-	C10H13NO3	-	2494-12-04	100526	HMDB0041943	-	-	-	7086.99	12579.3	99696.8	78612.7	21304	14564.8	35015.4	274769	67963.5	146921	44047.8	380732	100457	76675.4	94339	58507.3	82613.5	98492.8	-	1.17516	0.25273	0.564832	-0.824106
MEDN1659	T3_negative	N-Acetyl-D-Tryptophan	Amino acid and Its metabolites	Amino acid derivatives	245.09	246.1	[M-H]-	C13H14N2O3	-	2280-01-05	439917	-	-	-	C03137	59275.4	45125.2	108990	27569.6	26570	26805.4	13100.6	81600.2	26833.7	75685.1	59719.1	60530.2	34981.2	35731.1	50752.4	19847.1	36860.3	47352.5	-	0.282944	0.95931	0.986739	-0.0192599
MEDN1666HN	HILIC_negative	N-Acetyglutamic acid	Amino acid and Its metabolites	Amino acid derivatives	188.057	189.064	[M-H]-	C7H11NO5	-	-	-	-	-	-	-	6.58128e+06	1.0469e+07	5.23099e+06	9.12938e+06	3.62833e+06	6.74231e+06	1.61045e+07	4.18961e+06	3.23023e+06	2.81404e+06	7.43919e+06	1.43917e+06	3.93711e+06	9.30405e+06	5.53193e+06	6.76043e+06	1.21982e+07	1.38373e+07	-	0.196339	0.908922	1.03232	0.0458842
MEDN1670	T3_negative	N-hydroxy-L-isoleucine	Amino acid and Its metabolites	Amino acid derivatives	146.08	147.09	[M-H]-	C6H13NO3	-	-	49852348	-	-	-	C20310	128693	192157	266807	268857	109434	180822	172373	207170	288060	135890	231810	101828	121504	215701	292260	181001	520888	630761	-	0.333535	0.317768	0.746151	-0.422461
MEDN1675	T3_negative	2-Deoxy-D-ribofuranose 5-phosphate	Nucleotide and Its metabolites	Nucleotide and Its metabolites	213.02	214.024	[M-H]-	C5H11O7P	-	102916-66-5	439288	-	-	-	C00673	361463	182104	130433	168760	149228	210338	132905	156507	160104	104387	173229	97474.7	106355	116392	141220	209057	140006	185348	ko00030,ko01100	1.03904	0.146451	1.29712	0.375314
MEDN1677*057	T3_negative	2'-Aenylic Acid	Nucleotide and Its metabolites	Nucleotide and Its metabolites	346.06	347.063	[M-H]-	C10H14N5O7P	-	130-49-4	94136	-	-	-	C00946	2.22259e+06	2.1314e+06	46335.4	72895.9	9.88831e+06	1.32335e+06	632374	912011	3.27824e+06	3.13593e+06	745066	1.14574e+06	3.22987e+06	4.6922e+06	3.19389e+06	1.30547e+06	1.89024e+06	2.34832e+06	-	0.768327	0.907414	0.945625	-0.0806595
MEDN1686*018	T3_negative	L-threo-3-Methylaspartate	Amino acid and Its metabolites	Amino acid derivatives	146.05	147.053	[M-H]-	C5H9NO4	-	6061-13-8	440064	-	-	-	C03618	1.28836e+08	1.02331e+08	1.59217e+08	1.29931e+08	8.80794e+07	8.87255e+07	8.4472e+07	8.5527e+07	2.80152e+07	3.7058e+07	5.29522e+07	1.53319e+07	2.86828e+07	7.22517e+07	5.79021e+07	6.42642e+07	7.61567e+07	7.55346e+07	ko00630,ko01100,ko01200	1.32498	0.00704169	1.86434	0.898665
MEDN1689	T3_negative	Leu-Ile	Amino acid and Its metabolites	Small Peptide	243.17	244.179	[M-H]-	C12H24N2O3	-	36077-41-5	7010534	-	-	-	C00107	680066	1.08962e+06	1.0822e+06	960042	423671	448690	193513	213477	139768	555736	188637	704305	421752	440664	429938	250686	97764	120870	ko02010	0.677653	0.148336	1.62943	0.704368
MEDN1692	T3_negative	Phosphatidylethanolamine lyso alkenyl 18:3	GP	LPE	460.28	461.291	[M-H]-	C23H44NO6P	-	-	-	-	-	-	C04438	1.98715e+06	3.16989e+06	2.06847e+06	3.10651e+06	4.95708e+06	7.12979e+06	9.827e+06	3.69589e+06	105815020	6.99907e+06	1.1206e+08	8.43133e+06	2.99703e+06	9.16466e+06	9.52486e+06	1.28306e+07	1.03885e+07	2.39076e+07	ko00564	0.832508	0.711075	0.722129	-0.469672
MEDN1695	T3_negative	3-Hydroxypyruvic acid	Organic acid and Its derivatives	Organic acid and Its derivatives	103	104.011	[M-H]-	C3H4O4	-	1113-60-6	964	HMDB0001352	30841	482	C00168	1.62473e+06	1.03872e+06	1.04123e+06	784254	679618	794543	1.00535e+06	1.09814e+06	698414	1.13048e+06	1.35571e+06	1.7628e+06	1.11345e+06	1.07622e+06	1.13556e+06	754980	2.46338e+06	994333	ko00260,ko00630,ko01100,ko01200	0.989558	0.111857	0.743623	-0.427357
MEDN1699*009	T3_negative	2-Methylhexanoic acid	Organic acid and Its derivatives	Organic acid and Its derivatives	129.09	130.099	[M-H]-	C7H14O2	-	4536-23-6	20653	HMDB0031594	-	-	-	4.98508e+06	851480	1.01243e+07	6.75038e+06	3.84251e+06	957729	936912	908465	1.06229e+06	982234	2.23165e+06	986688	647434	1.84201e+07	1.3836e+06	913063	1.2441e+06	1.3176e+06	-	0.377535	0.910328	1.08151	0.113049
MEDN1701*024	T3_negative	3,5-Dihydroxybenzoic acid	Organic acid and Its derivatives	Organic acid and Its derivatives	153.02	154.027	[M-H]-	C7H6O4	-	1999-10-05	7424	HMDB0013677	39912	-	C00230	5.79646e+06	3.99433e+06	2.19089e+06	6.04269e+06	1.29861e+06	7.02201e+06	1.18412e+06	1.90166e+06	5.36124e+06	2.21529e+06	1.23326e+07	1.37138e+07	1.44585e+06	7.86251e+06	1.52151e+06	1.97087e+06	4.1846e+06	6.30133e+06	ko00400,ko01100	0.417896	0.306816	0.674939	-0.56717
MEDN1702	T3_negative	4-Methyloctanoic acid	Organic acid and Its derivatives	Organic acid and Its derivatives	157.12	158.131	[M-H]-	C9H18O2	-	54947-74-9	62089	HMDB0031557	-	-	-	77835	60804.3	43080.4	69092.7	114185	57883.2	49766.5	107183	117849	138880	83157.4	174846	82904.9	55821.4	92583.2	38124.7	71156.6	73470.8	-	0.400082	0.470377	0.860328	-0.217042
MEDN1704	T3_negative	2-Phenylbutyric acid	Organic acid and Its derivatives	Organic acid and Its derivatives	163.08	164.084	[M-H]-	C10H12O2	-	90-27-7	7012	HMDB0000329	86545	5318	-	95803.3	85801.9	102484	89702.9	55211.5	60072.9	181684	89697.6	53975.4	42576.7	179529	29460.7	51242.8	184173	80458.9	116237	159705	130072	-	0.169284	0.469332	0.836642	-0.257318
MEDN1706	T3_negative	3-(2-Hydroxyphenyl)propanoic acid	Benzene and substituted derivatives	Phenolic acids	165.06	166.063	[M-H]-	C9H10O3	-	495-78-3	873	HMDB0033752	16104	-	C01198	3.229e+06	1.61178e+06	1.2977e+07	1.10212e+06	3.82492e+06	1.43217e+06	1.39161e+06	3.48603e+07	3.66695e+06	9.6982e+07	5.22564e+06	1.55057e+08	1.15311e+08	2.55057e+06	5.15043e+06	1.92556e+06	2.75252e+06	2.73696e+06	ko00360,ko01100	0.855117	0.119577	0.165327	-2.59661
MEDN1707	T3_negative	Dihydrocaffeic acid	Organic acid and Its derivatives	Organic acid and Its derivatives	181.05	182.058	[M-H]-	C9H10O4	-	1078-61-1	348154	HMDB0000423	48400	5412	C10447	109572	37332	156937	126255	86482.3	196533	719681	4.05065e+06	431075	1.76529e+06	1.47694e+06	6.7076e+06	1.43408e+06	1.40906e+06	1.8529e+06	1.48313e+06	2.10418e+06	2.30709e+06	ko00350,ko01100	1.79929	0.036749	0.287947	-1.79612
MEDN1709	T3_negative	2-Octanamidoacetic acid	Amino acid and Its metabolites	Amino acids	200.13	201.136	[M-H]-	C10H19NO3	-	14246-53-8	84290	HMDB0000832	74099	5795	-	51758	9470.76	77885	18813.4	4054.07	1350.99	8131.75	18644.5	6767.08	7446.43	11429.1	10831.4	7334.25	18057.3	5425.76	5409.67	7398.9	5382.73	-	0.542936	0.169537	2.5011	1.32256
MEDN1710	T3_negative	Palatinose	Heterocyclic compounds	Heterocyclic compounds	341.11	342.116	[M-H]-	C12H22O11	-	58166-27-1	439559	-	-	-	C01742	32089.4	35522.1	33235.6	39402.2	94855.1	76545.7	62602.9	93893.1	92824.5	86763.1	31505.5	141541	50568.4	38931.9	105560	37732.6	55268.6	58301.5	-	0.173749	0.748406	0.92543	-0.111805
MEDN1712	T3_negative	Flavin Single Nucleotide(FMN)	CoEnzyme and vitamins	CoEnzyme and vitamins	455.1	456.105	[M-H]-	C17H21N4O9P	-	130-40-5	643976	HMDB0001520	17621	6295	C00061	382530	308412	150182	112270	571100	545552	540305	395583	664882	238905	265721	214925	234893	416613	256524	394256	559878	599266	ko00190,ko00740,ko01100,ko01240,ko04977	0.228281	0.508939	1.15399	0.206628
MEDN1714	T3_negative	Isokaurenoic acid	Organic acid and Its derivatives	Organic acid and Its derivatives	301.22	302.225	[M-H]-	C20H30O2	-	6730-83-2	73062	-	-	-	C11874	1.92338e+07	2.32157e+06	1.12041e+06	1.1573e+06	1.39613e+06	922023	2.15657e+06	1.2567e+06	2.13579e+06	1.35192e+06	2.7408e+06	1.17623e+06	1.03802e+06	955154	1.42942e+06	1.0892e+06	1.36433e+06	1.45674e+06	ko01100	0.746218	0.31451	2.51553	1.33086
MEDN1718	T3_negative	Chlorthal	Organic acid and Its derivatives	Organic acid and Its derivatives	300.86	301.871	[M-H]-	C8H2Cl4O4	-	2136-79-0	16493	HMDB0029628	-	-	-	20568.7	21949	22622.7	21335.2	35976.3	45003.7	23144.3	71307.9	46669.1	42008	22824.1	36420.9	31145.8	21538.4	43987.4	29649.4	20395.3	34479.6	-	0.0935994	0.661633	1.0925	0.127639
MEDN1719N	T3_negative	Tetradecylphosphonic acid	Organic acid and Its derivatives	Organic acid and Its derivatives	259.183	278.201	[M-H2O-H]-	C14H31O3P	-	4671-75-4	78401	-	-	-	-	120638	496671	886314	1.3775e+06	508216	743114	325335	32904.7	848656	632513	396687	1.2734e+06	872020	134866	2.6934e+06	186257	1.52911e+06	1.62185e+06	-	0.636703	0.17795	0.571658	-0.806776
MEDN1722	T3_negative	Piperonylic acid	Organic acid and Its derivatives	Organic acid and Its derivatives	165.02	166.027	[M-H]-	C8H6O4	-	94-53-1	7196	HMDB0032613	-	-	C04599	223273	170566	234456	215906	264156	118473	223860	195023	176770	190346	252272	229007	204189	203940	140928	218055	221990	204203	ko05012,ko05022	0.230247	0.79221	0.977241	-0.0332134
MEDN1723*077	T3_negative	Cholic acid	Bile acids	Bile acids	407.28	408.288	[M-H]-	C24H40O5	-	81-25-4	221493	-	-	-	C00695	4.408e+07	7.91248e+07	1.92532e+07	1.19463e+07	1.5452e+07	2.5043e+07	2.29736e+07	1.70381e+07	2.9478e+07	1.31754e+07	2.0114e+07	4.34424e+07	1.05197e+07	8.19598e+06	8.72247e+06	5.91598e+06	1.52131e+07	17015925	ko00120,ko01100,ko04976	1.23119	0.112261	1.85777	0.893575
MEDN1725	T3_negative	Pisiferic acid	Organic acid and Its derivatives	Organic acid and Its derivatives	315.2	316.204	[M-H]-	C20H28O3	-	67494-15-9	162209	-	-	-	C09163	2.38451e+06	37271	66103.1	26620.7	30406.2	43252.1	49311.7	45025.7	72057	5324.15	5324.15	5324.15	5324.15	5324.15	5324.15	5324.15	5324.15	5324.15	-	2.02271	0.280521	57.4857	5.84513
MEDN1733	T3_negative	5-Methoxysalicylic Acid	Benzene and substituted derivatives	Benzene and substituted derivatives	167.03	168.042	[M-H]-	C8H8O4	-	2612-02-04	75787	HMDB0001868	545920	4164	C14109	140810	141871	764716	386009	170551	134121	235447	411091	3.02582e+06	411937	3.07192e+06	1.07994e+06	255222	530986	222444	531001	862136	1.00987e+06	-	0.85105	0.513515	0.678386	-0.559821
MEDN1736	HILIC_negative	4-Hydroxyphthalic acid	Benzene and substituted derivatives	Phenolic acids	181.01	182.022	[M-H]-	C8H6O5	-	610-35-5	11881	-	-	-	C06680	372911	233341	479828	286684	120201	163995	133101	244279	22467.4	125756	174887	137955	130074	169221	228519	117995	183776	78793.8	-	0.374392	0.137599	1.52698	0.610682
MEDN1737	T3_negative	4-hydroxyisophthalic acid	Benzene and substituted derivatives	Phenolic acids	181.01	182.022	[M-H]-	C8H6O5	-	636-46-4	12490	-	-	-	C21168	248538	1.07514e+06	1.65042e+06	2.27245e+06	989672	1.39856e+06	733724	4.87646e+06	3.39706e+06	1.79116e+06	2.19603e+06	2.43405e+06	1.34507e+06	2.02476e+06	3.96857e+06	2.40786e+06	3.27642e+06	4.18419e+06	-	1.01363	0.206802	0.704332	-0.505673
MEDN1741	T3_negative	4-(Methylthio)benzoic acid	Organic acid and Its derivatives	Organic acid and Its derivatives	167.02	168.024	[M-H]-	C8H8O2S	-	13205-48-6	83230	-	-	-	-	45701.5	28603.8	55045.5	5474.12	91276.9	25194.2	11734.8	174095	17190	1094.82	1094.82	1094.82	1094.82	1094.82	1094.82	1094.82	1094.82	1094.82	-	2.25867	0.0239709	46.1074	5.52693
MEDN1743	T3_negative	3-Hydroxy-4-methoxybenzoic acid	Benzene and substituted derivatives	Benzene and substituted derivatives	167.03	168.042	[M-H]-	C8H8O4	-	645-08-9	12575	HMDB0060003	63798	-	C06672	419483	282088	233501	256818	175209	194696	182393	304376	88372	617168	408145	1.05073e+06	312783	207337	399921	166502	242281	334946	-	1.13186	0.0945361	0.571401	-0.807424
MEDN1744	T3_negative	3-Methoxysalicylic Acid	Benzene and substituted derivatives	Benzene and substituted derivatives	167.03	168.042	[M-H]-	C8H8O4	-	877-22-5	70140	HMDB0059713	68496	-	-	131931	122593	828353	436794	159871	147122	235441	449493	3.12574e+06	413883	3.25435e+06	851169	242559	504773	208697	617727	818559	1.02283e+06	-	0.783586	0.576106	0.710481	-0.493132
MEDN1747	T3_negative	3,4-Dimethylbenzoic acid	Benzene and substituted derivatives	Benzene and substituted derivatives	149.06	150.068	[M-H]-	C9H10O2	-	619-04-5	12073	HMDB0002237	64818	6565	-	2.27712e+06	889312	928219	1.07445e+06	1.51485e+06	1.18008e+06	969085	1.02801e+06	1.34819e+06	1.57039e+06	1.986e+06	1.50255e+06	810174	943841	858695	1.2909e+06	1.48399e+06	3.02612e+06	-	0.466773	0.372068	0.832006	-0.265335
MEDN1750	T3_negative	2-Naphthoic acid	Organic acid and Its derivatives	Organic acid and Its derivatives	171.05	172.052	[M-H]-	C11H8O2	-	1993-09-04	7123	-	-	-	C14101	482046	386956	421905	470085	412963	467992	512759	571711	369539	490045	685408	663781	464343	546053	480626	512215	583272	547200	-	1.49661	0.011222	0.823649	-0.279899
MEDN1763	T3_negative	DL-O-tyrosine	Amino acid and Its metabolites	Amino acid derivatives	180.07	181.074	[M-H]-	C9H11NO3	-	2370-61-8	91482	HMDB0006050	91038	-	C00082	243266	319044	342624	156544	176046	102850	162659	472805	80732.7	178415	125680	180927	90835.7	205196	172802	134098	37520.1	144334	ko00130,ko00350,ko00360,ko00400,ko00730,ko00970,ko01100,ko01210,ko01230,ko01240,ko04728,ko04916,ko04917,ko04974,ko05012,ko05030,ko05031,ko05034,ko05230	0.910322	0.085244	1.61959	0.69563
MEDN1764	T3_negative	Camptothecin	Heterocyclic compounds	Heterocyclic compounds	347.1	348.111	[M-H]-	C20H16N2O4	-	7689-03-04	24360	-	-	-	C01897	211393	379134	255955	601328	189451	256549	246508	380390	316807	228292	308455	437774	456762	262752	598077	373505	383302	480742	-	0.84405	0.198072	0.803906	-0.314902
MEDN1770	T3_negative	2-Naphthalenesulfonic acid	Benzene and substituted derivatives	Benzene and substituted derivatives	207.01	208.019	[M-H]-	C10H8O3S	-	120-18-3	8420	-	-	-	C16202	461985	341180	471982	332417	1.18129e+06	612510	460753	663650	465912	327124	413256	391252	317074	560801	304003	486441	388411	510809	-	0.924464	0.147282	1.3494	0.432323
MEDN1771	T3_negative	4,4'-Dihydroxybenzophenone	Benzene and substituted derivatives	Benzene and substituted derivatives	213.06	214.063	[M-H]-	C13H10O3	-	611-99-4	69150	-	-	-	C14220	17311.3	21926.7	23991	20603	24135.1	19464.9	23845.9	21264	16665.6	21951.3	25268	18640.6	27958	21393.8	15354.7	23948	23277.9	23963.6	-	0.486844	0.381926	0.937804	-0.0926413
MEDN1777	T3_negative	2-(10-Heptadecenyl)-6-hydroxybenzoic acid	FA	Others	373.27	374.282	[M-H]-	C24H38O3	-	111047-30-4	5469634	HMDB0038522	-	-	-	523518	593657	328656	365475	149824	452236	134173	640671	579405	206021	225334	235360	155327	231496	232483	225137	236401	211556	-	1.40333	0.0123747	1.92312	0.943449
MEDN1778N	T3_negative	Dodecyl glucopyranoside	Carbohydrates and Its metabolites	Carbohydrates and Its metabolites	347.245	348.251	[M-H]-	C18H36O6	-	59122-55-3 | 85618-22-0	93321	-	-	-	C16041	111898	73262.6	134682	101204	183192	247088	77938.2	40002	80072.7	38221.1	11926	84385.1	54062	34749.4	74122.7	58615.6	42592.4	56010.7	ko04721	1.52642	0.0150803	2.30784	1.20654
MEDN1784	T3_negative	N-Acetyl-L-tryptophanamide	Amino acid and Its metabolites	Amino acid derivatives	244.11	245.116	[M-H]-	C13H15N3O2	-	2382-79-8	94230	-	-	-	-	173605	118649	137428	75583	97102	187719	74272.3	14431.1	232926	32623.3	135447	62128.6	52630.8	75683.1	94448.3	94245.2	81031.6	70281.6	-	0.674375	0.0872028	1.59153	0.670415
MEDN1792	T3_negative	2-Dodecylbenzenesulfonic acid	Organic acid and Its derivatives	Sulfonic acids	325.18	326.192	[M-H]-	C18H30O3S	-	27176-87-0	25457	HMDB0031031	-	-	-	2.79363e+07	1.50796e+07	3.75636e+07	3.29882e+07	2.28934e+07	3.23065e+07	2.72783e+07	3.37323e+07	2.03566e+07	3.41255e+07	3.21659e+07	1.78525e+07	1.61981e+07	1.82196e+07	3.7161e+07	18245117	2.53416e+07	2.11936e+07	-	0.512084	0.374449	1.13438	0.181907
MEDN1794N	T3_negative	3,4-Dimethoxycinnamic acid	Organic acid and Its derivatives	Organic acid and Its derivatives	207.067	208.074	[M-H]-	C11H12O4	-	14737-89-4	717531	HMDB0034315	86549	-	-	33224.6	4.9241e+06	1.47059e+06	1.21382e+06	1.91982e+06	1.72439e+06	1.43657e+06	1.30864e+06	780562	2.94141e+06	1.66655e+06	4.06611e+06	2.22138e+06	2.46026e+06	4.49594e+06	2.48312e+06	1.54775e+06	3.07502e+06	-	1.1135	0.062458	0.593477	-0.752736
MEDN1797N	T3_negative	Tyrphostin AG 879	Benzene and substituted derivatives	Benzene and substituted derivatives	315.146	316.161	[M-H]-	C18H24N2OS	-	148741-30-4	135419190	-	-	-	-	1.85918e+06	1.13999e+06	931228	2.02524e+06	573937	626585	1.52208e+06	479095	5.08063e+06	194913	2.39094e+06	73836.5	361029	2.2235e+06	76653.9	1.98066e+06	3.70736e+06	4.29161e+06	-	0.519432	0.871618	0.930555	-0.103836
MEDN1799	T3_negative	Ingenol	Alcohol and amines	Alcohols	347.19	348.194	[M-H]-	C20H28O5	-	30220-46-3	442042	-	-	-	-	41738.8	69249.1	342928	153048	126779	186931	197333	205440	184273	364151	159150	170177	111607	140273	181310	216778	167368	194113	-	0.585667	0.570183	0.884331	-0.177341
MEDN1800	T3_negative	2-(3,4-Dimethoxyphenyl)-5,7-dihydroxy-6-methoxy-4H-benzopyran-4-one	Benzene and substituted derivatives	Benzene and substituted derivatives	343.08	344.09	[M-H]-	C18H16O7	-	22368-21-4	5273755	HMDB0029469	4932	-	C10040	1630.57	15121.6	1630.57	1630.57	1630.57	1630.57	1630.57	1630.57	22577.7	52879.7	8945.17	245108	66652.9	30453.3	190561	8970.45	8152.83	29765.1	-	1.80253	0.0522303	0.0765614	-3.70724
MEDN1807N	T3_negative	S-nitrosoglutathione	Amino acid and Its metabolites	Small Peptide	335.062	336.074	[M-H]-	C10H16N4O7S	-	-	10404739	HMDB04645	50091	-	-	63442.6	403749	824047	1.04636e+06	483591	732220	1.76493e+06	2.33176e+06	1.96647e+06	2.12856e+06	1.61147e+06	2.20119e+06	1.52245e+06	1.60174e+06	2.92818e+06	2.67985e+06	3.20329e+06	3.67696e+06	-	1.46173	0.00226786	0.446168	-1.16434
MEDN1812N	T3_negative	prostaglandin B1	Hormones and hormone related compounds	Hormones and hormone related compounds	395.243	336.23	[M+CH3COO]-	C20H32O4	-	13345-51-2	5280388	HMDB0002982	27624	408	C00959	364142	1.98987e+06	542460	441647	606514	754824	105282	115024	214281	21056.4	21056.4	21056.4	21056.4	21056.4	21056.4	21056.4	21056.4	21056.4	-	2.23346	0.0212178	27.0915	4.75977
MEDN1814	T3_negative	Dihydrodaidzein	Benzene and substituted derivatives	Benzene and substituted derivatives	255.07	256.074	[M-H]-	C15H12O4	-	17238-05-0	176907	HMDB0005760	75842	-	-	96689.2	545793	365787	2.45202e+06	257325	295840	554459	2.58501e+06	956564	9.86565e+06	1.01473e+07	4.14428e+07	2.71597e+06	3.7092e+06	5.50985e+06	909008	1.89745e+06	2.32472e+06	-	1.79938	0.102586	0.103277	-3.27541
MEDN1835	T3_negative	alpha-Methyl-DL-phenylalanine	Amino acid and Its metabolites	Amino acid derivatives	178.09	179.095	[M-H]-	C10H13NO2	-	1132-26-9	108055	HMDB0029223	-	-	-	40212.9	84816.9	83360.1	53444.8	58075.4	102700	49764.8	17531.4	113779	108828	22171	80393.3	18479.7	21086	26566.4	37497.1	46967	46981.7	-	0.896686	0.157183	1.47611	0.561802
MEDN1837	T3_negative	2,6-Di-tert-butyl-4-(hydroxymethyl)phenol	Benzene and substituted derivatives	Benzene and substituted derivatives	235.17	236.178	[M-H]-	C15H24O2	-	88-26-6	6929	HMDB0032048	-	-	-	236327	193364	217430	245217	172386	102458	240658	221358	175636	181094	217925	201501	239796	137776	178223	211082	179563	208394	-	0.0806277	0.766376	1.02819	0.0401032
MEDN1854	T3_negative	9,10-dihydroxystearic acid	FA	FFA	315.25	316.261	[M-H]-	C18H36O4	-	120-87-6	89377	-	-	-	C19622	8.7915e+06	2.34581e+06	9.40076e+06	8.9761e+06	3.24351e+06	2.82821e+06	1.24247e+07	4.09154e+06	5.60798e+06	9642867	1.9289e+06	1.04181e+07	5.59648e+06	939481	1.43928e+07	3.55544e+06	6.18249e+06	5.15988e+06	-	0.219679	0.995058	0.998161	-0.002655
MEDN1856	T3_negative	(R)-3-Hydroxy-tetradecanoic acid	Organic acid and Its derivatives	Organic acid and Its derivatives	243.2	244.204	[M-H]-	C14H28O3	-	28715-21-1	5288266	HMDB0010731	42539	-	C22001	891696	1.47298e+06	461765	375393	169716	432192	275297	693104	278743	223925	302006	366339	368869	265805	204599	233051	309085	433172	-	1.10624	0.0944019	1.86596	0.899921
MEDN1861	T3_negative	N-Myristoylglycine	Amino acid and Its metabolites	Amino acid derivatives	284.22	285.23	[M-H]-	C16H31NO3	-	14246-55-0	72348	HMDB0013250	87142	-	-	956702	198474	784068	330556	58051.2	123479	125436	148427	76881.5	53184.8	84226.2	63670.3	90039.3	58941	35743.4	35146.2	65263.7	37887.8	-	1.68891	0.0502265	5.34642	2.41857
MEDN1862	T3_negative	Isochodeoxycholic acid	Bile acids	Bile acids	391.29	392.293	[M-H]-	C24H40O4	-	566-24-5	164673	HMDB0000361	88102	5350	C17660	1.02538e+06	1.41167e+06	429210	285162	135688	419777	323604	84107.3	109157	132172	273383	171810	260402	46699.7	98271.1	128734	186138	131116	-	1.1926	0.0753708	2.95631	1.5638
MEDN1864N	T3_negative	CAY-10487	Benzene and substituted derivatives	Benzene and substituted derivatives	264.088	265.095	[M-H]-	C13H15NO5	-	778624-05-8	23659588	-	-	-	-	37753.3	59179.8	5.0984e+06	6.26759e+06	52703.6	208455	174551	373601	318481	2.1351e+06	235254	5310254	283279	133602	4.20196e+06	211290	291586	301541	-	0.55305	0.957479	0.96084	-0.0576323
MEDN1878	T3_negative	Trolox	Benzene and substituted derivatives	Benzene and substituted derivatives	249.11	250.121	[M-H]-	C14H18O4	-	53188-07-1	40634	-	-	-	-	75627.8	189405	401362	689977	106617	701179	310404	507070	460445	986813	141126	1.60004e+06	364570	241097	288300	448497	72177.7	126854	-	0.0754741	0.628226	0.806208	-0.310776
MEDN1880	T3_negative	Hydroferulic acid	Organic acid and Its derivatives	Organic acid and Its derivatives	195.07	196.074	[M-H]-	C10H12O4	-	1135-23-5	14340	-	-	-	-	64186.1	414629	1.79068e+06	285851	701847	472054	433052	1.61113e+06	360572	1.18784e+06	341884	2.67298e+06	661389	899211	777073	259376	658536	297621	-	0.53136	0.580639	0.79088	-0.338469
MEDN1883	T3_negative	4-Methylsalicylic acid	Organic acid and Its derivatives	Organic acid and Its derivatives	151.04	152.047	[M-H]-	C8H8O3	-	50-85-1	5788	-	-	-	C12305	175058	107106	145767	132057	259032	190343	214799	117766	166658	181457	241268	205079	117764	193728	127798	197952	232841	216146	-	0.672699	0.30698	0.880137	-0.1842
MEDN1886	T3_negative	L-3-Phenyllactic acid	Organic acid and Its derivatives	Organic acid and Its derivatives	165.06	166.063	[M-H]-	C9H10O3	-	20312-36-1	444718	HMDB0000748	32978	-	-	2.38344e+07	2.52997e+07	4.07341e+07	1.1805e+07	1.03539e+07	1.975e+07	9.22859e+06	3.8402e+07	4.51696e+06	2.74321e+07	9.03677e+06	9.97112e+07	2.8974e+07	9.88084e+06	2.05291e+07	3.98164e+06	9.79234e+06	1.11545e+07	-	0.078165	0.712272	0.834154	-0.261615
MEDN1889	T3_negative	Medicagenic acid	Organic acid and Its derivatives	Organic acid and Its derivatives	501.32	502.329	[M-H]-	C30H46O6	-	599-07-5	65048	-	-	-	-	150026	331865	1.1512e+06	1.6808e+06	102020	200208	253215	5.26731e+06	3.76585e+07	1.35656e+07	2.05122e+07	8.51376e+06	132734	3.37078e+06	844915	2.3674e+06	5.95857e+06	1.49008e+07	-	1.04088	0.592603	0.666913	-0.58443
MEDN1897*174	HILIC_negative	L-Gulose	Carbohydrates and Its metabolites	Carboxylic acids and derivatives	179.06	180.16	[M-H]-	C6H12O6	-	6027-89-0	80127	-	-	-	C15923	672762	1.43047e+06	613145	484749	293045	1.16223e+06	106402	406914	34036.7	6807.34	6807.34	6807.34	6807.34	6807.34	315663	50795.7	134231	147598	ko00053	1.75152	0.0115865	7.62652	2.93102
MEDN1899	T3_negative	Deoxycholic acid	Bile acids	Bile acids	391.29	392.293	[M-H]-	C24H40O4	-	302-95-4	222528	HMDB0000626	28834	265	C04483	9.23441e+07	1.5005e+08	9.88047e+07	1.88781e+07	7.93227e+07	9.45682e+07	1.44843e+08	1.52699e+07	2.24578e+07	1.33627e+07	1.17682e+08	5.25461e+07	8.3378e+07	6.37517e+06	8.10255e+06	4.53458e+06	3.66139e+07	8.50582e+07	ko04976	0.949016	0.140137	1.75772	0.813703
MEDN1904*213	T3_negative	Glycodeoxycholic acid	Bile acids	Bile acids	448.31	449.314	[M-H]-	C26H43NO5	-	360-65-6	3035026	HMDB0000631	27471	5604	C05464	1.87607e+06	1.81695e+06	683534	194542	1.48043e+06	783046	348195	34591.5	180344	307810	604717	887659	394323	109660	83776.7	48414.1	162963	265448	-	0.804956	0.0793034	2.5823	1.36866
MEDN1906	T3_negative	3-Epideoxycholic acid	Bile acids	Bile acids	391.29	392.293	[M-H]-	C24H40O4	-	570-63-8	160530	HMDB0000438	88098	5427	C20865	7.52126e+07	2.17494e+08	5.3793e+07	1.15901e+07	3.52228e+07	3.85668e+07	3.69866e+07	6.85972e+06	1.30271e+07	6.11461e+06	3.69909e+07	1.13476e+07	3.22649e+07	6.05083e+06	1.32217e+06	2.52607e+06	1.22804e+07	1.82222e+07	-	1.334	0.103456	3.84482	1.94292
MEDN1908	T3_negative	5-Carboxyvanillic Acid	Organic acid and Its derivatives	Organic acid and Its derivatives	211.02	212.032	[M-H]-	C9H8O6	-	2134-91-0	16488	-	-	-	C18338	80704.5	791569	51797	25905.8	627400	304268	25087.3	129296	91854.7	93737.4	45699.4	1.25158e+06	84627	69913.2	94181.5	26811.4	48692.2	60438.1	-	0.361291	0.813005	1.19835	0.261044
MEDN1909*186	T3_negative	4-Hydroxybenzoic Acid	Benzene and substituted derivatives	Phenolic acids	137.02	138.032	[M-H]-	C7H6O3	-	99-96-7	135	HMDB0000500	30763	5486	C00156	1.5167e+06	2.26237e+06	2.87939e+06	1.35901e+06	9.76987e+06	754968	1.30809e+06	2.75592e+06	1.41784e+06	5.33334e+06	3.34994e+06	2.90098e+07	3.9755e+06	1.42961e+06	1.73796e+06	1.21405e+06	1.88384e+06	2.12986e+06	ko00130,ko00790,ko01100,ko01240	0.647352	0.374382	0.47987	-1.05928
MEDN1910	T3_negative	Cys-Pro	Amino acid and Its metabolites	Small Peptide	217.07	218.073	[M-H]-	C8H14N2O3S	-	-	3037777	-	-	-	C00107	1.82488e+06	2.31564e+06	1.98759e+06	3.25434e+06	1.8213e+06	1.73024e+06	1.49372e+06	1.95951e+06	2.1612e+06	3.88016e+06	1.36956e+06	3.15658e+06	1.89168e+06	1.60092e+06	3.01906e+06	1.77742e+06	1.97181e+06	1.90268e+06	ko02010	0.346498	0.508646	0.901727	-0.149237
MEDN1928	T3_negative	Asn-Asp	Amino acid and Its metabolites	Small Peptide	246.07	247.08	[M-H]-	C8H13N3O6	-	-	25145403	-	-	-	C00107	163917	66976.1	88087	118092	80762.5	72745.5	74712.2	97078.1	56069.1	104580	55228.4	119864	91069.2	63449.8	117463	76368.2	58276.4	72695.9	ko02010	0.259702	0.637446	1.07832	0.108787
MEDN1929	T3_negative	Asn-Cys	Amino acid and Its metabolites	Small Peptide	234.06	235.063	[M-H]-	C7H13N3O4S	-	-	18218178	-	-	-	C00107	34588.9	22434.4	27620.4	34371.3	27009.3	31815.1	49285.7	58725.2	49216.3	34379.4	16297.2	22711.8	31186.8	26918.1	38055.8	48016.1	37383.4	29907.5	ko02010	0.643488	0.294949	1.17627	0.234215
MEDN1933	HILIC_negative	Asp-Gly	Amino acid and Its metabolites	Small Peptide	189.05	190.15	[M-H]-	C6H10N2O5	-	3790-51-0	151148	-	-	-	C00107	1.19806e+06	285524	584327	294863	183125	146443	143767	207908	32131.9	191507	147240	115453	153593	97631.4	196251	115059	127360	123324	ko02010	0.840662	0.129627	2.4271	1.27923
MEDN1936*043	T3_negative	Asn-Pro	Amino acid and Its metabolites	Small Peptide	228.1	229.106	[M-H]-	C9H15N3O4	-	-	9920984	-	-	-	C00107	381677	371076	362756	493837	199843	333834	146445	229621	145836	784287	194556	562032	338405	223378	532044	257388	127014	140862	ko02010	0.217196	0.531629	0.843339	-0.245815
MEDN1950	T3_negative	Met-Asp	Amino acid and Its metabolites	Small Peptide	263.07	264.078	[M-H]-	C9H16N2O5S	-	14595-65-4	7009610	-	-	-	C00107	1.17791e+06	2.1211e+06	3.59173e+06	5.24916e+06	2.84562e+06	3.20208e+06	4.01016e+06	3.25297e+06	1.3642e+06	2.54763e+06	1.15814e+06	2.65654e+06	2.77475e+06	2.18309e+06	6.53202e+06	4.26355e+06	4.72766e+06	5.51391e+06	ko02010	0.426819	0.409871	0.828714	-0.271055
MEDN1952	T3_negative	Val-Hyp	Amino acid and Its metabolites	Small Peptide	229.12	230.127	[M-H]-	C10H18N2O4	-	-	-	-	-	-	C00107	113830	40741.9	116929	37058.1	51551.2	107492	72986.8	137315	99274.2	35055.4	44921.6	35723.9	28579.5	95154.8	101086	19663	59678.7	45373	ko02010	1.2252	0.0412211	1.6705	0.740282
MEDN1953	T3_negative	Thr-Val	Amino acid and Its metabolites	Small Peptide	217.12	218.127	[M-H]-	C9H18N2O4	-	99032-17-4	7020902	HMDB0029074	-	-	C00107	22058.5	100037	231461	201810	205053	62642.9	48728	319308	42480	556539	92193.3	332909	289686	207509	321781	124706	67954.1	75623	ko02010	0.939786	0.171387	0.596249	-0.746014
MEDN1954	T3_negative	Val-Gly	Amino acid and Its metabolites	Small Peptide	173.09	174.1	[M-H]-	C7H14N2O3	-	686-43-1	6993111	HMDB0029127	-	-	C00107	995660	1.12635e+06	2.10997e+06	1.35681e+06	874016	910365	1.00173e+06	1.22345e+06	737814	1.34965e+06	730111	1.19163e+06	1.05905e+06	944809	941664	923780	977129	910803	ko02010	0.526073	0.347166	1.14482	0.19512
MEDN1955	T3_negative	D-Glucaro-1,4-lactone	Carbohydrates and Its metabolites	Sugars	191.02	192.12	[M-H]-	C6H8O7	-	389-36-6	122306	-	-	-	C21095	1.40136e+08	1.69521e+08	2.11543e+08	1.78287e+08	1.72048e+08	1.74129e+08	1.6875e+08	1.55917e+08	1.88603e+08	1.6139e+08	1.86709e+08	137694381	1.71387e+08	1.95641e+08	1.5664e+08	1.53998e+08	1.61659e+08	1.4926e+08	-	0.592451	0.311187	1.05735	0.0804531
MEDN1962	T3_negative	Thr-Pro	Amino acid and Its metabolites	Small Peptide	215.1	216.111	[M-H]-	C9H16N2O4	-	46398-79-2	9834371	HMDB0029069	-	-	C00107	538802	557178	778415	735595	255488	300751	116843	568054	110437	652343	245063	250843	350193	338759	599255	298504	115782	137026	ko02010	0.381858	0.316174	1.32593	0.407001
MEDN1964	T3_negative	Cis-ACCP	Organic acid and Its derivatives	Phosphoric acids	221.07	222.077	[M-H]-	C7H15N2O4P	-	777075-44-2	44457233	-	-	-	-	99297.5	109033	153174	173925	101827	112385	101906	262912	196020	127960	94760.5	141317	97352	90690.4	198647	144484	124992	145038	-	0.399496	0.475439	1.12464	0.169468
MEDN1967	T3_negative	P-sulfanilic acid	Amino acid and Its metabolites	Amino acid derivatives	172.01	173.015	[M-H]-	C6H7NO3S	-	121-57-3	8479	-	-	-	C06335	44600.8	27181.7	30129.9	48196.4	45228.2	47832.4	19286.1	103630	69183.5	16275.6	65662.7	13863.6	12940.6	70516.5	23474.9	79517.5	36144.6	31329.9	-	0.651858	0.445291	1.2446	0.315683
MEDN1968	T3_negative	Homocitric acid	Organic acid and Its derivatives	Organic acid and Its derivatives	205.04	206.043	[M-H]-	C7H10O7	-	3562-74-1	28371	HMDB0003518	52222	6943	C01251	114234	56188	72965.2	64752.7	59187.8	70383.6	68328.8	92808.2	129320	96400.6	97817.5	103734	61698.7	87489.7	118833	50622	87313.8	124731	ko00620,ko01100,ko01210,ko01230,ko01240	0.522979	0.355924	0.87875	-0.186475
MEDN1970	T3_negative	cyclo(glu-glu)	Amino acid and Its metabolites	Small Peptide	257.08	258.086	[M-H]-	C10H14N2O6	-	16691-00-2	7408481	-	-	-	C00107	846468	156820	512046	200256	266426	250266	109108	450881	121929	268410	200262	183563	118722	150068	303714	107480	137860	167749	ko02010	0.930152	0.121823	1.77931	0.831317
MEDN1971	T3_negative	3-Bromopyruvate	Organic acid and Its derivatives	Organic acid and Its derivatives	164.92	165.927	[M-H]-	C3H3BrO3	-	1113-59-3	70684	-	-	-	-	15156	18644.4	6797.65	7043.28	14817.9	23938	30176.8	24356.4	27700.7	20274.3	15268.8	24091.4	41078.1	26299.2	28292.5	27061.9	38834.8	22464.4	-	1.09306	0.0514679	0.69206	-0.531031
MEDN1973	T3_negative	Asn-Tyr	Amino acid and Its metabolites	Small Peptide	294.11	295.117	[M-H]-	C13H17N3O5	-	-	9900771	-	-	-	C00107	214013	369982	418788	510290	130309	157966	93452.2	137096	53622.8	216713	93017.9	216264	162243	186675	164316	91763.4	43856.7	60036.4	ko02010	0.716837	0.132727	1.68884	0.75603
MEDN1976	T3_negative	Val-Val	Amino acid and Its metabolites	Small Peptide	215.14	216.15	[M-H]-	C10H20N2O3	-	3918-94-3	107475	HMDB0029140	-	-	C00107	1.01133e+06	1.13048e+06	1.03795e+06	1.55418e+06	950372	638721	923955	2.16048e+06	1.18972e+06	2.42131e+06	663710	1.73277e+06	1.15687e+06	1.27419e+06	2.08694e+06	774616	483842	751756	ko02010	0.0293228	0.763329	0.934002	-0.0985017
MEDN1981	T3_negative	Mesaconic acid	Organic acid and Its derivatives	Organic acid and Its derivatives	129.02	130.1	[M-H]-	C5H6O4	-	498-24-8	638129	HMDB0000749	16600	4130	C01732	1.8503e+06	1.34615e+06	2.53706e+06	1.63772e+06	825584	1.13308e+06	1.26139e+06	2.43996e+06	1.38257e+06	1.21281e+06	1.47603e+06	1.0226e+06	965802	1.31529e+06	1.28224e+06	982815	1.24296e+06	1.22331e+06	ko00630,ko01100,ko01200	1.07974	0.0711597	1.34409	0.426626
MEDN1984	HILIC_negative	Hyp-Ile	Amino acid and Its metabolites	Small Peptide	243.14	244.142	[M-H]-	C11H20N2O4	-	-	-	-	-	-	C00107	2.05657e+06	4.30934e+06	5.38776e+06	4.8458e+06	2.58672e+06	2.67782e+06	522663	1.27103e+06	752696	3.03131e+06	873968	3.89048e+06	2.22485e+06	2.40906e+06	1.88928e+06	2.12225e+06	321320	511581	ko02010	0.475308	0.284629	1.41312	0.498884
MEDN1985	T3_negative	Met-Val	Amino acid and Its metabolites	Small Peptide	247.11	248.12	[M-H]-	C10H20N2O3S	-	14486-13-6	7010520	-	-	-	C00107	103471	98045.7	174589	140942	68956	85821.8	55471.9	120102	39727	87708.3	48403.7	78514.3	61789.1	87955.2	58142.1	47262.8	27018.9	33543.6	ko02010	1.19365	0.028805	1.67276	0.742228
MEDN1987	T3_negative	Tyr-Val	Amino acid and Its metabolites	Small Peptide	279.14	280.143	[M-H]-	C14H20N2O4	-	17355-09-8	7009560	-	-	-	C00107	143685	139423	237465	187800	110647	101947	37465.7	81087.3	23735.7	136501	47637.7	139499	102814	89835.8	87775.1	57841.8	31753.3	30272.3	ko02010	0.554158	0.179996	1.46873	0.554566
MEDN1989	T3_negative	Phe-Ala-Gly	Amino acid and Its metabolites	Small Peptide	292.13	293.14	[M-H]-	C14H19N3O4	-	-	71728365	-	-	-	C00098	44762.6	39209.6	30812.9	48436.6	43235.6	35955.5	18403.9	46700.3	27106.6	108690	16600.3	72486.4	60544.5	28419.3	38974.4	42440.3	14537.3	10933.2	ko02010	0.0649888	0.572547	0.850106	-0.234285
MEDN1990N	T3_negative	Isopentenyl pyrophosphate	Organic acid and Its derivatives	Phosphoric acids	305.017	246.006	[M+CH3COO]-	C5H12O7P2	-	358-71-4	1195	HMDB0001347	16584	6181	C00129	4.86306e+06	296444	274307	256458	2.65686e+06	2.55837e+06	393583	649462	1.21279e+06	495998	502359	1.53321e+06	414402	1.35562e+06	697646	798872	1.11629e+06	842396	ko00900,ko01100,ko04216	0.142862	0.300769	1.69675	0.762774
MEDN1991	T3_negative	Ile-Val	Amino acid and Its metabolites	Small Peptide	229.16	230.163	[M-H]-	C11H22N2O3	-	41017-96-3	449407	-	-	-	C00107	497885	608024	698785	962151	1.72954e+06	947155	214599	1.72598e+06	415702	1.68004e+06	483119	3.95954e+06	1.90146e+06	1.02457e+06	1.51074e+06	823824	229425	187447	ko02010	0.365841	0.323308	0.660993	-0.597294
MEDN1993	T3_negative	Phe-Ala-Asp	Amino acid and Its metabolites	Small Peptide	350.14	351.143	[M-H]-	C16H21N3O6	-	-	71728363	-	-	-	C00098	126291	89492.9	76110.3	80786.3	76128.5	101129	37206.3	78432.9	53452.5	137723	35981.5	94181.8	88910.9	35572.9	110408	68601.5	40231.7	45927.3	ko02010	0.454353	0.654981	1.09352	0.128977
MEDN1994	T3_negative	N-Butyrylglycine	Amino acid and Its metabolites	Amino acid derivatives	144.07	145.16	[M-H]-	C6H11NO3	-	20208-73-5	88412	HMDB0000808	89963	5772	-	618496	599977	3.56341e+06	554357	391413	396686	460312	1.03024e+06	265810	586656	365387	1.16538e+06	358288	487075	309523	86492.7	574652	408078	-	0.756481	0.299102	1.81519	0.860119
MEDN2000*055	T3_negative	Ile-Tyr	Amino acid and Its metabolites	Small Peptide	293.15	294.158	[M-H]-	C15H22N2O4	-	38579-21-4	7408195	-	-	-	C00107	672779	1.07805e+06	661485	737295	342481	530915	173344	152905	133367	599346	172459	592623	569158	543460	348625	239811	53707.1	91097.7	ko02010	0.516252	0.298907	1.39633	0.48164
MEDN2002*200	T3_negative	N-Acetyl-L-Glutamic Acid	Amino acid and Its metabolites	Amino acid derivatives	188.06	189.064	[M-H]-	C7H11NO5	-	1188-37-0	70914	HMDB0001138	17533	-	C00624	1.13758e+07	2.42355e+07	1.0825e+07	2.00618e+07	6.2694e+06	1.26136e+07	3.57479e+07	8.23496e+06	4.71048e+06	4.94056e+06	1.49574e+07	2.64756e+06	7.9708e+06	2.22921e+07	1.0612e+07	1.60845e+07	3.04465e+07	3.08186e+07	ko00220,ko00470,ko01100,ko01210,ko01230	0.0186716	0.879074	0.952436	-0.0703062
MEDN2003	T3_negative	Phe-Ala-Ala	Amino acid and Its metabolites	Small Peptide	306.15	307.153	[M-H]-	C15H21N3O4	-	19240-46-1	71347543	-	-	-	C00098	38876.7	80173.7	42776.5	38418.6	65710.1	58523.6	20942.2	39376	35857.8	84389.9	17562.5	86791	70815.3	23284	40965.2	19213	15222.8	15275.4	ko02010	0.602307	0.666137	1.12619	0.171456
MEDN2004	T3_negative	Trp-Ala	Amino acid and Its metabolites	Small Peptide	274.12	275.127	[M-H]-	C14H17N3O3	-	24046-71-7	6993401	-	-	-	C00107	80111.5	92457.2	100935	92291.4	55144.9	49379.5	47027.1	42409.5	15139.6	47607.9	30482	50065.1	33506.5	32705.6	52417.9	29692.5	20535.7	33811.2	ko02010	1.08576	0.0243702	1.73777	0.797235
MEDN2006	T3_negative	Tyr-Ile	Amino acid and Its metabolites	Small Peptide	293.15	294.159	[M-H]-	C15H22N2O4	-	40829-32-1	7019110	-	-	-	C00107	1.691e+06	2.9812e+06	2.39122e+06	2.92485e+06	610927	1.21575e+06	741874	337541	291482	1.17694e+06	455734	1.28672e+06	1.24552e+06	1.0644e+06	1.12616e+06	665626	360410	477399	ko02010	0.503648	0.151383	1.67782	0.746588
MEDN2007	T3_negative	Trp-Gly	Amino acid and Its metabolites	Small Peptide	260.1	261.111	[M-H]-	C13H15N3O3	-	7360-09-0	97054	-	-	-	C00107	2.21251e+06	1.2488e+06	2.20655e+06	1.05613e+06	662170	1.2109e+06	481661	1.05857e+06	219046	523128	622743	222384	361159	723372	791975	332901	437334	428886	ko02010	1.30345	0.022106	2.33047	1.22062
MEDN2008	T3_negative	3-pyrimidin-2-yl-propionic acid	Heterocyclic compounds	Heterocyclic compounds	151.05	152.15	[M-H]-	C7H8N2O2	-	439108-20-0	5152885	-	-	-	-	785263	707772	244791	687400	114279	897441	226088	339242	922631	322945	1.2558e+06	1.63817e+06	240072	776771	249638	318927	459627	690217	-	0.298288	0.567517	0.827414	-0.273319
MEDN2009	T3_negative	2-Hydroxy-3-Methyl Butanoic Acid	Organic acid and Its derivatives	Organic acid and Its derivatives	117.06	118.063	[M-H]-	C5H10O3	-	4026-18-0	99823	-	-	-	C20827	7.56701e+07	3.87057e+07	1.06935e+08	1.88679e+07	1.8423e+07	1.16984e+07	2.4411e+07	9.77039e+07	1.20909e+07	5.65651e+06	2.21401e+07	6.35559e+06	5.29253e+06	1.69136e+07	2.38567e+07	5.36641e+06	2.27715e+07	27430446	ko00280,ko01100	1.35904	0.0483145	2.97905	1.57485
MEDN2013	T3_negative	Val-Phe-Ala	Amino acid and Its metabolites	Small Peptide	334.18	335.18	[M-H]-	C17H25N3O4	-	-	90419345	-	-	-	C00098	189197	201147	233313	200555	116588	122527	80189.9	92582.2	62893.8	403712	36520.5	311017	131076	87086.2	153235	53867.9	28255.3	40276.4	ko02010	0.54415	0.90492	1.04333	0.0611932
MEDN2015	T3_negative	3-Aminosalicylic acid	Benzene and substituted derivatives	Phenolic acids	152.04	153.043	[M-H]-	C7H7NO3	-	570-23-0	68443	HMDB0001972	1162549	6409	-	202959	255755	419592	263051	212147	444400	117180	851885	689475	243356	336570	265737	162883	462259	1.11319e+06	541617	481254	568263	-	0.397223	0.530374	0.827864	-0.272534
MEDN2023	T3_negative	Homovanillic Acid sulfate (sodium salt)	Organic acid and Its derivatives	Organic acid and Its derivatives	261.01	262.015	[M-H]-	C9H10O7S	-	38339-06-9	29981063	HMDB0011719	88405	-	-	3238.09	3238.09	3238.09	3238.09	3238.09	3238.09	3238.09	3238.09	3238.09	1.03496e+06	50234.5	464606	172588	36282.4	83924.3	16190.5	46447.2	29032.9	-	2.14606	0.0972767	0.0150666	-6.0525
MEDN2026*196	T3_negative	4-Acetylaminobenzoic acid	Organic acid and Its derivatives	Organic acid and Its derivatives	178.05	179.058	[M-H]-	C9H9NO3	-	556-08-1	19266	-	-	-	-	101694	44748.6	77563.3	16985.4	73669.2	178629	215245	140140	473979	4.3958e+06	463793	1.11155e+06	346757	383031	265941	183049	359676	405818	-	1.61793	0.142022	0.167098	-2.58123
MEDN2027	T3_negative	Trp-Leu	Amino acid and Its metabolites	Small Peptide	316.17	317.174	[M-H]-	C17H23N3O3	-	13123-35-8	6997510	-	-	-	C00107	374225	670153	585980	576772	108054	224264	137313	79719.3	60384.4	162735	65377.2	130527	173244	186334	147817	101363	47978	66433.1	ko02010	1.08542	0.046116	2.60385	1.38065
MEDN2028	T3_negative	4-toluenesulfonic acid	Organic acid and Its derivatives	Organic acid and Its derivatives	171.01	172.019	[M-H]-	C7H7SO3H	-	104-15-4	6101	-	-	-	C06677	178841	143180	190831	508400	206414	178539	125245	357176	248210	173630	318727	351986	242871	206311	224078	158720	235747	473057	ko01100	0.486712	0.607433	0.8959	-0.158591
MEDN2029	T3_negative	2,2-Dimethylglutaric acid	Organic acid and Its derivatives	Organic acid and Its derivatives	159.07	160.17	[M-H]-	C7H12O4	-	681-57-2	12681	-	-	-	-	2.61639e+06	2.59972e+06	3.00903e+06	3.71522e+06	1.64644e+06	3.49688e+06	6.2629e+06	9.80796e+07	1.22988e+07	2.42196e+07	5.06118e+07	1.09458e+07	5.57297e+06	6.74109e+07	4.05772e+07	7.98796e+06	4.70367e+07	6.29306e+07	-	1.47645	0.1413	0.421455	-1.24655
MEDN2032	T3_negative	(±)-Camphoric acid	Organic acid and Its derivatives	Organic acid and Its derivatives	199.1	200.105	[M-H]-	C10H16O4	-	124-83-4	101807	HMDB0034491	-	-	-	504096	157356	372113	355356	123281	286735	264268	717280	638972	273375	675195	327499	137471	281959	222135	222862	258764	438651	-	0.35388	0.464752	1.20492	0.268939
MEDN2039	T3_negative	N-heptanoylglycine	Amino acid and Its metabolites	Amino acid derivatives	186.11	187.121	[M-H]-	C9H17NO3	-	23783-23-5	10932172	HMDB0013010	74433	-	-	169659	14808.1	530964	99641.2	13440.7	2708.07	5375.37	9358.13	7391.38	4035.04	18850.3	9421.09	6057.09	133996	8733.47	2020.54	8754.08	5398.74	-	0.755494	0.251533	4.32586	2.11299
MEDN2044	T3_negative	Ile-Phe	Amino acid and Its metabolites	Small Peptide	277.16	278.163	[M-H]-	C15H22N2O3	-	22951-98-0	7009596	-	-	-	C00107	85775.4	133544	112525	130783	48325.5	84139.3	33804.3	54585.9	42174.3	93564	53935	111117	81901.6	110889	91628.7	52639	20146.6	19495.7	ko02010	0.347674	0.572833	1.1422	0.191813
MEDN2064	T3_negative	L-Cysteic acid	Organic acid and Its derivatives	Organic acid and Its derivatives	168	169.004	[M-H]-	C3H7NO5S	-	498-40-8	72886	-	-	-	C00506	292063	222059	341642	437600	643664	142728	246142	163258	114717	412348	97772.2	591980	208153	144510	170040	158495	286057	290770	ko00270,ko00430,ko01100,ko04080	0.203348	0.72763	1.10328	0.141796
MEDN2074	T3_negative	3,5-Dihydroxy-4-methoxybenzoic acid	Organic acid and Its derivatives	Organic acid and Its derivatives	183.03	184.037	[M-H]-	C8H8O5	-	4319-02-02	78016	HMDB0013198	297061	-	-	70286.4	35721	36062.4	23483.6	113904	41172.6	46194.8	122595	51178.5	111509	39431.5	2.53234e+06	59130.7	37473.1	60367.5	51740.1	44624.9	62210	-	0.594903	0.349988	0.18027	-2.47177
MEDN2085	T3_negative	Proglumide	Amino acid and Its metabolites	Amino acid derivatives	333.18	334.189	[M-H]-	C18H26N2O4	-	6620-60-6	4922	-	-	-	C01795	7057.24	20915.1	63678.4	81561.2	40139.8	100399	180270	194639	140246	207646	142422	135983	67252.8	79333.5	184596	182535	449382	214682	-	1.23547	0.0530468	0.49819	-1.00523
MEDN2088	T3_negative	Imidazole-4-methanol	Heterocyclic compounds	Heterocyclic compounds	97.07	98.048	[M-H]-	C4H6N2O	-	822-55-9	1745	-	-	-	-	3.25059e+08	1.48218e+08	4.49706e+07	5.87945e+07	4.66574e+08	2.36317e+08	2.18853e+08	2.66951e+08	2.88683e+08	1.39088e+08	8.06653e+07	2.50593e+08	2.84103e+08	2.08416e+08	1.87533e+08	4.09716e+08	3.22261e+08	2.8677e+08	-	0.29309	0.82049	0.94711	-0.0783965
MEDN2091*004	T3_negative	(R)-2-Hydroxybutyric acid	Organic acid and Its derivatives	Organic acid and Its derivatives	103.04	104.1	[M-H]-	C4H8O3	-	20016-85-7	449265	-	-	-	C05984	2.42379e+06	4.29105e+06	1.51958e+06	1.97636e+06	2.80732e+06	1.79572e+06	2.90385e+06	1.15664e+07	2.54167e+06	1.45468e+06	3.54147e+06	1.57164e+06	1.37446e+06	3.62132e+06	2.60158e+06	932538	3.28285e+06	4.09841e+06	ko00640	0.550643	0.371563	1.4158	0.50162
MEDN2093	T3_negative	Levulinic acid	Organic acid and Its derivatives	Organic acid and Its derivatives	115.04	116.048	[M-H]-	C5H8O3	-	591-64-0	11578	-	-	-	-	541758	739086	491432	700076	243260	745049	201223	477399	709123	593784	1.09254e+06	540468	506423	413300	663103	764863	848171	947553	-	0.862658	0.115738	0.761107	-0.393829
MEDN2094	T3_negative	3-Hydroxy-2-methylbutanoic acid	Organic acid and Its derivatives	Organic acid and Its derivatives	117.06	118.13	[M-H]-	C5H10O3	-	473-86-9	160471	HMDB0000354	37051	3786	C20827	842657	513334	671663	651266	443188	1.66122e+06	490163	521756	1.00477e+06	319576	457826	342742	343880	404467	441143	481457	632678	705155	ko00280,ko01100	1.39983	0.0542571	1.64692	0.719773
MEDN2096*183	T3_negative	Pyrazine-2-carboxylic acid	Organic acid and Its derivatives	Organic acid and Its derivatives	123.02	124.028	[M-H]-	C5H4N2O2	-	98-97-5	1047	HMDB0059734	71311	-	C19915	971280	845037	1.05406e+06	1.1954e+06	1.33729e+06	1.39051e+06	838656	721789	639019	869836	821734	1.15835e+06	691820	749099	1.27445e+06	579275	849631	964249	-	0.509341	0.333173	1.13	0.176323
MEDN2099	T3_negative	(2s)-2-Amino-4-sulfinobutanoic acid	Amino acid and Its metabolites	Amino acid derivatives	166.02	167.025	[M-H]-	C4H9NO4S	-	2686-70-6	75896	-	-	-	-	44675.3	50457.5	39898.6	21655.6	42465.2	39848.2	26760.7	50010.8	21939	25133.4	27959.7	16033.6	29863.9	27065.2	24901.9	32323.5	42516.1	41785.7	-	0.924904	0.117163	1.26208	0.335803
MEDN2100	HILIC_negative	Ala-Ser	Amino acid and Its metabolites	Small Peptide	175.07	176.08	[M-H]-	C6H12N2O4	-	3303-41-1	1549433	-	-	-	C00107	223048	49958.1	53479.8	27398.9	64813.8	90287.8	33682	39753.2	26679.2	31901.2	14414	49774	35487.1	23336.5	25523.2	20397.2	20531.5	18496.3	ko02010	1.47732	0.0827775	2.53939	1.34448
MEDN2102	T3_negative	Rhamnonic acid	Carbohydrates and Its metabolites	Sugar acids	179.06	180.063	[M-H]-	C6H12O6	-	6422-34-0	6602429	-	-	-	C01934	1.79721e+06	3.92639e+06	1.02655e+06	857650	451633	3.53127e+06	456878	1.47975e+06	320430	583981	224489	1.8165e+06	319885	423895	1.43691e+06	219203	586603	650701	ko00051,ko01100	1.00967	0.109597	2.21133	1.14492
MEDN2103*198	T3_negative	3-Hydroxy-L-phenylalanine	Amino acid and Its metabolites	Amino acid derivatives	180.07	181.074	[M-H]-	C9H11NO3	-	587-33-7	6950578	-	-	-	C20807	1.12773e+07	7.7115e+06	2.14809e+07	1.19428e+07	3.58205e+06	5.27378e+06	3.02554e+06	5.27031e+06	1.44487e+06	4.5695e+06	3.12655e+06	2.28807e+06	3.01806e+06	3.04771e+06	4.39177e+06	1.9041e+06	2.08729e+06	1.9545e+06	-	1.30565	0.0445622	2.69101	1.42815
MEDN2106	HILIC_negative	Gly-Gln	Amino acid and Its metabolites	Small Peptide	202.08	203.091	[M-H]-	C7H13N3O4	-	13115-71-4	123913	-	-	-	-	895770	738587	1.77447e+06	1.40228e+06	758515	1.08291e+06	1.15963e+06	565219	291247	300031	547116	230632	296861	508555	481436	315522	1.0208e+06	1.02784e+06	-	1.27134	0.0293474	1.83316	0.874334
MEDN2108	T3_negative	Gly-Glu	Amino acid and Its metabolites	Small Peptide	203.07	204.075	[M-H]-	C7H12N2O5	-	7412-78-4	99278	-	-	-	C00107	120299	70591.7	125440	118071	114107	64881.9	51954.9	132165	28241.9	53093.1	28897.2	61558.7	69202.4	33601.6	76255.6	131663	39086.3	50433	ko02010	0.999565	0.0743896	1.51851	0.602659
MEDN2117	T3_negative	Hyp-Thr	Amino acid and Its metabolites	Small Peptide	231.1	232.106	[M-H]-	C9H16N2O5	-	-	-	-	-	-	C00107	1.6195e+06	1.21846e+06	1.34399e+06	1.1201e+06	713876	1.28623e+06	420903	1.34988e+06	471645	1.36491e+06	421379	1.66886e+06	689654	491102	1.32077e+06	459672	520685	501008	ko02010	0.699197	0.291097	1.28321	0.359761
MEDN2123	T3_negative	Lys-Thr	Amino acid and Its metabolites	Small Peptide	246.15	247.154	[M-H]-	C10H21N3O4	-	97791-84-9	7010718	HMDB0028961	-	-	C00107	1.60872e+06	735587	805892	1.01007e+06	1.33025e+06	864181	470498	1.0646e+06	680299	843497	432251	1.07478e+06	669404	489623	885800	642684	459394	537573	ko02010	1.1206	0.0606319	1.42006	0.505954
MEDN2126	T3_negative	Hyp-Lys	Amino acid and Its metabolites	Small Peptide	258.15	259.153	[M-H]-	C11H21N3O4	-	-	-	-	-	-	C00107	898880	194697	1.27778e+06	413121	304765	544168	192525	1.08144e+06	159838	665042	168746	636516	230443	303581	422627	226453	255267	250889	ko02010	0.608918	0.193774	1.60377	0.681468
MEDN2127	T3_negative	Asn-Gln	Amino acid and Its metabolites	Small Peptide	259.1	260.113	[M-H]-	C9H16N4O5	-	14608-83-4	446922	HMDB0028729	73421	-	C00107	179768	107566	122629	138217	119639	114345	99894	180979	145350	146239	90944.9	177396	108731	95881.5	247448	138219	114612	126987	ko02010	0.0216983	0.827711	0.969456	-0.0447527
MEDN2131	T3_negative	Asp-Glu	Amino acid and Its metabolites	Small Peptide	261.07	262.081	[M-H]-	C9H14N2O7	-	6157-06-08	151403	-	-	-	C00107	99871.3	91090	141652	160727	110855	132740	120297	189990	167574	153886	130679	240001	172534	132604	288870	156265	193923	217513	ko02010	1.29909	0.0255073	0.720402	-0.473126
MEDN2135	T3_negative	γ-Glu-Met	Amino acid and Its metabolites	Small Peptide	277.09	278.094	[M-H]-	C10H18N2O5S	-	17663-87-5	7009567	-	-	-	C00107	3.63796e+06	2.37957e+06	3.82876e+06	2.51965e+06	1.58085e+06	3.45107e+06	966477	1941065	319139	1.34606e+06	1.57235e+06	803852	1.35912e+06	1.71635e+06	2.29496e+06	1.05661e+06	1.03979e+06	1.05544e+06	ko02010	0.70995	0.0565533	1.68439	0.752225
MEDN2139	HILIC_negative	Asn-Arg	Amino acid and Its metabolites	Small Peptide	287.15	288.155	[M-H]-	C10H20N6O4	-	2478-01-05	9835593	HMDB0028725	-	-	C00107	16991.1	27965.8	52767.3	51104	12320.2	26748.7	50484.4	37347.6	30955.3	115845	32367.5	187054	46844.7	31249.8	99138.3	23274.8	24361.1	10749.4	ko02010	0.66649	0.179328	0.537209	-0.896444
MEDN2160	T3_negative	Methyl caffeate	Benzene and substituted derivatives	Benzene and substituted derivatives	193.05	194.058	[M-H]-	C10H10O4	-	3843-74-1	689075	-	-	-	-	40991.2	248530	451391	295405	225134	351991	386296	1.17031e+06	144706	2.38606e+06	825081	4.07163e+06	1.96888e+06	938061	1.95017e+06	402139	434464	547772	-	1.65208	0.0239782	0.245097	-2.02857
MEDN2161	T3_negative	S-hexyl-L-glutathione	Amino acid and Its metabolites	Small Peptide	390.17	391.178	[M-H]-	C16H29N3O6S	-	24425-56-7	97536	-	-	-	C00098	5348.23	15380.4	67532.4	3356.2	56601.9	30848.9	6088.06	81709.7	7361.58	51576.3	7393.22	140035	40848.7	10720.5	53531.4	6691.8	30081.7	12765.9	ko02010	0.384234	0.618022	0.775433	-0.366926
MEDN2166	T3_negative	2-((2-(2-Hydroxyethoxy)-4-nitrophenyl)amino)ethanol	Benzene and substituted derivatives	Benzene and substituted derivatives	241.08	242.09	[M-H]-	C10H14N2O5	-	59820-43-8	62158	-	-	-	C19431	825636	491652	407595	391661	699460	971788	350968	845709	714818	1.15258e+06	492649	246235	978271	452367	1.47674e+06	478805	499208	372145	-	0.0555606	0.757682	0.926864	-0.10957
MEDN2173	T3_negative	4-Acetylbutyric acid	Organic acid and Its derivatives	Organic acid and Its derivatives	129.06	130.14	[M-H]-	C6H10O3	-	3128-06-01	18407	HMDB0061881	15888	-	C02129	245383	107900	389592	456189	185396	135747	100559	176049	319182	143692	272532	197010	111819	381565	206005	124459	161981	236340	-	0.216281	0.551167	1.15288	0.205243
MEDN2177	T3_negative	3-tert-Butylphenol	Benzene and substituted derivatives	Benzene and substituted derivatives	149.1	150.104	[M-H]-	C10H14O	-	585-34-2	11450	-	-	-	-	70442.9	55542.5	149708	103744	99139.8	59700.2	83736	64346.6	75293.1	83849	107839	79340.6	106480	116397	71263.1	134967	111924	91310.9	-	0.878097	0.208921	0.843124	-0.246183
MEDN2184	T3_negative	4-Nitrobenzoic acid	Benzene and substituted derivatives	Benzene and substituted derivatives	166.01	167.022	[M-H]-	C7H5NO4	-	62-23-7	6108	-	-	-	C18625	116393	78119	82119.7	104478	87463.9	53485.4	85315.5	81129.5	72856.5	274580	155600	135009	378807	88925	114389	85782.3	134891	106388	-	1.47779	0.0431558	0.516397	-0.953447
MEDN2197N	T3_negative	Ensulizole	Heterocyclic compounds	Heterocyclic compounds	547.073	274.041	[2M-H]-	C13H10N2O3S	-	27503-81-7	33919	-	-	-	-	3811.43	337021	11663.4	29394.3	661588	70985.9	134975	23620.5	1.82354e+06	68240.6	312637	2.11424e+06	822498	182678	575979	243343	201043	274754	-	1.05611	0.524899	0.645743	-0.630969
MEDN2198	T3_negative	5-Nitrosalicylic acid	Benzene and substituted derivatives	Benzene and substituted derivatives	182.01	183.017	[M-H]-	C7H5NO5	-	96-97-9	7318	-	-	-	C19789	3208.04	3208.04	3208.04	3208.04	3208.04	3208.04	3208.04	3208.04	3208.04	305771	224865	423462	317598	43541.1	299447	16040.2	44738.2	224178	-	2.24706	0.00257617	0.0151989	-6.03989
MEDN2201	T3_negative	N-Phenylanthranilic acid	Benzene and substituted derivatives	Benzene and substituted derivatives	212.07	213.079	[M-H]-	C13H11NO2	-	91-40-7	4386	HMDB0255225	-	-	C01158	57484.6	46095.2	45985.5	42387.6	58908.3	61740.5	76915.2	127324	109383	56751.7	72302.4	139040	88636.9	65495.4	62666.9	80250.1	56771.3	76680.9	-	0.495652	0.547471	0.896404	-0.157779
MEDN2207	T3_negative	10-Hydroxystearic Acid	FA	Oxidized lipids	299.26	300.266	[M-H]-	C18H36O3	-	638-26-6	9561835	HMDB0037396	-	-	-	2.44786e+07	1.57592e+06	553119	618333	320401	398094	2.21493e+06	449652	733452	758869	702561	504070	449057	389479	1.0605e+06	628552	816042	862469	-	0.623145	0.319271	5.0785	2.3444
MEDN2223	T3_negative	Glu-Ala-Gly	Amino acid and Its metabolites	Small Peptide	274.1	275.112	[M-H]-	C10H17N3O6	-	1116-21-8	14284560	HMDB0005766	-	-	C00098	247935	96930.8	133859	201564	93182.2	112567	71150.7	147371	39366.6	135142	54628.4	146301	87080.1	85477.9	121607	80187.2	45881	52123.6	ko02010	0.699991	0.158899	1.415	0.500803
MEDN2232	T3_negative	Murideoxycholic acid	Bile acids	Bile acids	451.31	392.293	[M+CH3COO]-	C24H40O4	-	668-49-5	5283821	HMDB0000811	52030	5775	C15515	1.99258e+06	1.26577e+07	1.21076e+06	482113	796296	1.30117e+06	2.21468e+06	375325	577550	667031	885441	4.6448e+06	3.00949e+06	138254	424590	327327	495559	1.30742e+06	-	0.590623	0.456624	1.81582	0.860625
MEDN2260	T3_negative	Salidroside	Benzene and substituted derivatives	Benzene and substituted derivatives	281.1	300.121	[M-H2O-H]-	C14H20O7	-	10338-51-9	159278	-	-	-	C06046	1.18276e+06	5.10194e+06	803585	1.62446e+06	350156	563961	760339	629212	11161.9	249409	1.98765e+06	61975.5	766918	3.80881e+06	782330	891176	485138	413576	ko00350,ko01100	0.0944936	0.787978	1.16731	0.22319
MEDN2264	T3_negative	Naphthalene-2,7-disulfonic acid	Benzene and substituted derivatives	Benzene and substituted derivatives	286.97	287.976	[M-H]-	C10H8O6S2	-	92-41-1	66707	-	-	-	C16193	19588.6	262237	116813	276530	469991	536359	131236	491467	181353	8.2748e+06	916544	969543	1.09767e+06	56370.8	607366	175263	969042	1.71022e+06	-	1.25572	0.145425	0.168208	-2.57168
MEDN2265	T3_negative	Norethindrone acetate	Hormones and hormone related compounds	Hormones and hormone related compounds	339.2	340.204	[M-H]-	C22H28O3	-	51-98-9	5832	HMDB0255731	-	-	-	5137.69	9199.13	29045.2	17293.4	2983.07	5997.23	96379.8	11484.3	8722.73	596.614	596.614	596.614	596.614	596.614	596.614	596.614	596.614	596.614	-	2.18345	0.074883	34.6851	5.11624
MEDN2272	T3_negative	3-Oxostearic acid	Organic acid and Its derivatives	Organic acid and Its derivatives	297.24	298.251	[M-H]-	C18H34O3	-	16694-29-4	5283005	-	-	-	-	398321	390544	273314	415949	170647	233639	442175	251046	230488	297695	322380	98102.1	167618	331735	454613	294830	431651	568990	-	0.0135308	0.762753	0.945583	-0.0807244
MEDN2279	T3_negative	o-Methoxyphenyl sulfate	Benzene and substituted derivatives	Benzene and substituted derivatives	203	204.009	[M-H]-	C7H8O5S	-	3233-59-8	22473	-	-	-	-	13487.8	93338.7	54959.5	62432.7	25690.9	42383.2	50590.3	88339.1	101502	72288	130622	72293.9	61772.5	131834	148565	95706.8	114376	102178	-	1.39401	0.00729856	0.573046	-0.803277
MEDN2280	T3_negative	CMPF	Organic acid and Its derivatives	Organic acid and Its derivatives	239.09	240.1	[M-H]-	C12H16O5	-	86879-39-2	123979	HMDB0061112	41254	-	-	270166	500283	186757	217932	145760	423933	96158.7	283274	400790	103722	215174	87701.9	121514	217031	208319	137148	102848	99172.6	-	1.41979	0.0179377	1.95342	0.966005
MEDN2283	T3_negative	2,4-Dihydroxyacetophenone 5-sulfate	Benzene and substituted derivatives	Benzene and substituted derivatives	231	232.004	[M-H]-	C8H8O6S	-	-	10657183	-	-	-	-	291551	125689	64722.3	115503	99838.8	112169	31117.7	70508.5	35994	2.34897e+06	783838	187577	298027	146336	114326	46548	143203	403191	-	1.30754	0.146926	0.211782	-2.23935
MEDN2284	T3_negative	LPE(O-18:2)	GP	LPE	462.3	463.306	[M-H]-	C23H46NO6P	-	-	164230329	-	-	-	C04438	1.38783e+06	3.58841e+06	235426	207089	110880	1356103	1.15927e+06	135907	2.69388e+06	381536	292258	93313.5	416820	370174	290014	421938	893340	1.04713e+06	ko00564	0.651529	0.11498	2.58522	1.37029
MEDN2290	T3_negative	AMC Arachidonoyl Amide	FA	Others	460.29	461.293	[M-H]-	C30H39NO3	-	862913-13-1	16218957	-	-	-	-	119758	578564	452716	692815	841624	1.21283e+06	1.68406e+06	788126	2.76012e+07	1.56359e+06	1.10695e+07	1.97901e+06	636479	1.62772e+06	1.89355e+06	2.47328e+06	1.9898e+06	4.62298e+06	-	0.864136	0.834297	1.21955	0.286351
MEDN2292	T3_negative	Isopropyl 3-(3,4-dihydroxyphenyl)-2-hydroxypropanoate	Benzene and substituted derivatives	Benzene and substituted derivatives	239.09	240.1	[M-H]-	C12H16O5	-	-	44234503	-	-	-	-	2.7462e+06	1.67065e+06	4.59168e+06	3.74386e+06	3.08977e+06	3.34579e+06	7.25948e+06	6.12354e+06	5.76538e+06	3.43517e+06	8.2073e+06	3.45725e+06	5.77363e+06	6.79883e+06	5.33269e+06	4.74544e+06	6.55983e+06	6.19264e+06	-	0.985972	0.110331	0.759094	-0.39765
MEDN2295	T3_negative	Estradiol cypionate	Hormones and hormone related compounds	Hormones and hormone related compounds	395.26	396.266	[M-H]-	C26H36O3	-	313-06-4	9403	-	-	-	-	800320	1.03027e+06	931442	1.31931e+06	1.47616e+06	1.01429e+06	1.63283e+06	1.51908e+06	117152	1.46905e+06	1.92296e+06	1.90076e+06	1.309e+06	1.98775e+06	1.10096e+06	1.26045e+06	1.11035e+06	863531	-	0.944438	0.118283	0.761394	-0.393286
MEDN2314	T3_negative	2-(4-Methoxyphenoxy)propanoic acid	Benzene and substituted derivatives	Benzene and substituted derivatives	195.07	196.074	[M-H]-	C10H12O4	-	13794-15-5	151199	HMDB0040256	-	-	-	3751.88	3751.88	24111	3751.88	3751.88	3751.88	62522.2	22102.8	35368.6	103823	18759.4	83724.3	95088.8	21432.9	249061	113874	95290.1	94433.9	-	1.72156	0.0071702	0.186027	-2.42642
MEDN2325	T3_negative	5-Acetylamino-6-formylamino-3-methyluracil	Benzene and substituted derivatives	Benzene and substituted derivatives	225.06	226.07	[M-H]-	C8H10N4O4	-	85438-96-6	108214	-	-	-	C16365	167741	73613.1	142585	79567.9	78095	102053	36207	57601.8	20790.8	43358.4	48937.1	37985.2	58191.8	64063.5	29684.6	38195.1	26248.9	24471.3	ko00232,ko01100	1.25798	0.0270619	2.04307	1.03074
MEDN2326	T3_negative	5-Hydroxyisourate	Organic acid and Its derivatives	Organic acid and Its derivatives	183.02	184.023	[M-H]-	C5H4N4O4	-	6960-30-1	250388	HMDB0030097	18072	-	C11821	2.35493e+06	3.76966e+06	4373883	2.39166e+06	3.05095e+06	2.31265e+06	2.17852e+06	1.78379e+06	450688	810940	3.49917e+06	414877	748366	1.83976e+06	1.62619e+06	617643	1.55403e+06	2.03704e+06	ko00230,ko01100	1.01042	0.049242	1.72397	0.785732
MEDN2327	T3_negative	9-deoxy-9-methylene-PGE2	FA	Oxidized lipids	349.24	350.246	[M-H]-	C21H34O4	-	61263-32-9	5283059	-	-	-	-	147644	1.18687e+06	468159	498490	253763	364579	141454	506769	250910	164001	101642	110434	174511	129930	249367	109023	236160	273581	-	1.4579	0.0463732	2.46579	1.30205
MEDN2329N	T3_negative	1-Caffeoyl-beta-D-glucose	Heterocyclic compounds	Heterocyclic compounds	361.094	342.095	[M+F]-	C15H18O9	-	-	5281761	HMDB0302440	-	-	C10433	69971.5	390321	857209	1.03924e+06	50988.6	1.65386e+06	5.68909e+06	7.05453e+06	6.45458e+06	2.48565e+06	3.07386e+06	459167	1.9631e+06	3.58016e+06	4.88188e+06	6.32843e+06	6.4324e+06	7.70222e+06	-	0.999095	0.246644	0.630229	-0.666052
MEDN2330	T3_negative	Coproporphyrin I	Tryptamines,Cholines,Pigments	Pigments	653.26	654.269	[M-H]-	C36H38N4O8	-	531-14-6	68271	-	-	-	C05769	1.47556e+06	1.15474e+06	518808	658963	1.03785e+06	1.88728e+06	671664	640102	1.04976e+06	427121	277278	425280	574446	684414	407644	727888	522507	617421	ko00860,ko01100	1.64294	0.0113827	1.94998	0.963462
MEDN2341	T3_negative	6-Phosphogluconic acid	Organic acid and Its derivatives	Phosphoric acids	275.02	276.025	[M-H]-	C6H13O10P	-	921-62-0	91493	HMDB0001316	48928	367	C00345	335785	125012	41554.8	41555.7	595850	234362	270266	384929	379712	137296	83296.8	147566	249597	277078	273425	420829	434547	471951	ko00030,ko01100,ko01200	0.281043	0.901505	0.965315	-0.050929
MEDN2350	T3_negative	phenol	Benzene and substituted derivatives	Phenolics	93.03	94.1112	[M-H]-	C6H6O	-	108-95-2	996	HMDB0000228	15882	128	C15584	93609.3	71994	130769	56657.7	384605	41949	57568.4	130753	65323.3	198489	125289	1.18615e+06	184009	67405.8	61294.6	43981	65867.5	103438	-	0.482784	0.400245	0.507498	-0.978526
MEDN2351	T3_negative	2-Phospho-D-glyceric acid	Organic acid and Its derivatives	Phosphoric acids	184.99	185.993	[M-H]-	C3H7O7P	-	3443-57-0	439278	HMDB0003391	17835	6915	C00631	589427	1.96504e+06	2.20904e+06	9.79778e+06	2.29163e+06	3.71283e+06	3.42862e+06	693835	2.29693e+06	1.23009e+06	1.39404e+06	874789	1.23146e+06	4.43137e+06	2.27146e+06	4.52055e+06	1.42501e+06	1.59411e+06	ko00010,ko00030,ko00260,ko00561,ko00630,ko01100,ko01200,ko01230,ko04922,ko05230	0.266837	0.40423	1.4223	0.508228
MEDN2352*211	T3_negative	LPE(0:0/14:0)	GP	LPE	424.25	425.254	[M-H]-	C19H40NO7P	-	-	53480919	HMDB0011470	-	-	C04438	8.75323e+07	8.22684e+07	1.32452e+08	1.82781e+08	1.51919e+08	2.72365e+08	2.0246e+08	1.62703e+08	2.47846e+08	1.55712e+08	1.56209e+08	1.764e+08	1.22175e+08	1.62314e+08	1.88583e+08	1.61717e+08	1.0654e+08	1.57286e+08	ko00564	0.0641467	0.532872	1.09762	0.134376
MEDN2365	T3_negative	LPE(17:1/0:0)	GP	LPE	464.28	465.286	[M-H]-	C22H44NO7P	-	-	42607464	-	-	-	C04438	1.44324e+06	3.89333e+06	1.03855e+07	8.91641e+06	5.58929e+06	1.26316e+07	2.41662e+06	2.09684e+06	8.12879e+06	3.29094e+06	8.38049e+06	6.2592e+06	2.70313e+06	2.96926e+06	6.78253e+06	2.77151e+06	5.41441e+06	4.22949e+06	ko00564	0.193899	0.367151	1.29674	0.374886
MEDN2366*218	T3_negative	LPE(0:0/18:1)	GP	LPE	478.29	479.301	[M-H]-	C23H46NO7P	-	-	53480925	HMDB0011476	76088	-	C04438	536368	3.96517e+06	2.37438e+06	3.62772e+06	3.3354e+06	1.18964e+07	3.52699e+06	1.23836e+06	3.3538e+07	4.92823e+06	2.01224e+07	2.95619e+06	1.59712e+06	3.67402e+06	4.62048e+06	4.24493e+06	6.55775e+06	1.10595e+07	ko00564	0.459256	0.906512	1.07159	0.0997503
MEDN2386	T3_negative	LPS(20:1)	GP	LPS	550.33	551.322	[M-H]-	C26H50NO9P	-	-	52926288	-	-	-	C05974	134381	335197	434202	274711	581600	878979	166151	341305	296906	338067	673840	344793	266413	357980	320159	257261	314668	519134	ko00564	0.269697	0.949856	1.01507	0.0215775
MEDN2390	T3_negative	LPS(22:5)	GP	LPS	570.28	571.291	[M-H]-	C28H46NO9P	-	-	154573544	-	-	-	C05974	113193	62571.5	57443.2	31736.4	67276.5	83016.4	165249	223497	44537.4	6347.28	6347.28	6347.28	6347.28	6347.28	6347.28	6347.28	6347.28	6347.28	ko00564	2.3002	0.00303366	14.8536	3.89274
MEDP0002	T3_positive	DL-Homocysteine	Amino acid and Its metabolites	Amino acids	136.04	135.035	[M+H]+	C4H9NO2S	-	454-29-5	778	HMDB0000742	17588	3256	C00155	8.44969e+06	6.05345e+06	1.06082e+07	4.76271e+06	3.97031e+06	4.79079e+06	2.365e+06	3.94299e+06	2.18179e+06	3.80329e+06	2.94604e+06	2.74731e+06	2.94136e+06	3.60653e+06	4.26431e+06	2.36149e+06	2.71721e+06	1.85341e+06	ko00270,ko00920,ko01100,ko01230,ko01523,ko04621	1.24677	0.0453969	1.72993	0.790715
MEDP0011	T3_positive	Lysine	Amino acid and Its metabolites	Amino acids	147.11	146.106	[M+H]+	C6H14N2O2	-	56-87-1	5962	HMDB0000182	18019	5200	C00047	4.37802e+08	2.62056e+08	3.8417e+08	2.43521e+08	1.96629e+08	2.44321e+08	153899336	3.22128e+08	1.17662e+08	2.21771e+08	139728473	8.62025e+07	1.2088e+08	1.2855e+08	1.8023e+08	1.00529e+08	1.30183e+08	117983629	ko00310,ko00470,ko00780,ko00970,ko01100,ko01210,ko01230,ko02010,ko04974	1.63652	0.00660934	1.92665	0.946098
MEDP0012	T3_positive	L-Ornithine	Amino acid and Its metabolites	Amino acids	133.1	132.09	[M+H]+	C5H12N2O2	-	3184-13-2	6262	HMDB0000214	15729	27	C00077	1.44203e+07	2.49972e+06	6.46507e+06	2.63435e+06	3.95671e+06	5.41285e+06	2.88148e+06	7.68013e+06	1.82742e+06	2.4875e+06	1.78044e+06	1.57142e+06	2.4389e+06	1.67741e+06	2.80441e+06	1.19136e+06	2.81967e+06	2.57899e+06	ko00220,ko00330,ko00470,ko00480,ko01100,ko01210,ko01230,ko02010	1.52057	0.043826	2.46913	1.30401
MEDP0020	T3_positive	L-Methionine	Amino acid and Its metabolites	Amino acids	150.06	149.051	[M+H]+	C5H11NO2S	-	63-68-3	6137	HMDB0000696	16643	5664	C00073	9.20187e+07	6.36703e+07	1.05829e+08	1.00433e+08	2.44291e+07	4.11385e+07	3.19916e+07	7.6956e+07	1.40183e+07	5.1222e+07	2.62329e+07	2.49606e+07	3.37305e+07	3.05248e+07	4.30703e+07	2.25599e+07	2.0429e+07	2.33042e+07	ko00270,ko00470,ko00970,ko01100,ko01210,ko01230,ko01240,ko01523,ko04974,ko04978,ko05230	1.10935	0.0309701	1.99426	0.995854
MEDP0035	T3_positive	5-Hydroxy-L-Tryptophan	Amino acid and Its metabolites	Amino acid derivatives	221.09	220.085	[M+H]+	C11H12N2O3	-	56-69-9	439280	HMDB0015571	17780	-	C01017	640906	124657	512125	234522	145370	151735	221402	156255	56619.1	129841	84224.1	143541	55413.1	58395.6	161093	49801.6	87218.3	57427.7	-	1.43103	0.0431404	2.71307	1.43993
MEDP0037*252	T3_positive	Asp-Phe	Amino acid and Its metabolites	Small Peptide	281.11	280.106	[M+H]+	C13H16N2O5	-	13433-09-5	93078	HMDB0000706	73830	5674	C00107	4.77004e+06	3.25567e+06	5.17228e+06	3.15334e+06	1.10666e+06	1.382e+06	1.15206e+06	1.53351e+06	1.28788e+06	2.32615e+06	964424	2.02671e+06	1.8406e+06	1.0314e+06	2.20593e+06	1.13858e+06	971431	1.28439e+06	ko02010	0.947734	0.108156	1.65439	0.726302
MEDP0039	T3_positive	Betaine	Others	Others	118.09	117.079	[M+H]+	C5H11NO2	-	107-43-7	247	HMDB0000043	17750	287	C00719	9.11859e+06	3.9083e+06	5.95059e+06	4.45567e+06	2.69113e+06	5.08481e+06	2.7725e+06	1.22076e+07	3.14272e+06	9.71305e+06	5.86743e+06	3.01852e+07	4.96766e+06	4.84045e+06	3.99333e+06	2.75998e+06	3.14067e+06	4.2726e+06	ko00260,ko01100,ko02010	0.346653	0.477983	0.707366	-0.499472
MEDP0053	T3_positive	L-Dopa	Amino acid and Its metabolites	Amino acid derivatives	198.08	197.069	[M+H]+	C9H11NO4	-	59-92-7	6047	HMDB0000181	15765	42	C00355	296919	565729	953297	175526	524358	860252	711345	422334	1.64724e+06	555645	1.15224e+06	606292	609903	1.24249e+06	948082	1.30542e+06	921139	1.212e+06	ko00350,ko01100,ko04728,ko04917,ko05012,ko05030,ko05031,ko05034	0.945698	0.155008	0.719845	-0.474241
MEDP0061	T3_positive	N,N-Dimethylglycine	Amino acid and Its metabolites	Amino acid derivatives	104.07	103.063	[M+H]+	C4H9NO2	-	1118-68-9	673	HMDB0000092	17724	277	C01026	998259	893617	1.0807e+06	1.0092e+06	431158	622397	499243	537568	319283	759551	498489	394700	519753	570198	726910	476344	400807	481832	ko00260,ko01100	0.766805	0.12523	1.32366	0.404538
MEDP0063	T3_positive	N-Acetylaspartate	Amino acid and Its metabolites	Amino acid derivatives	176.06	175.048	[M+H]+	C6H9NO5	-	997-55-7	65065	HMDB0000812	21547	5776	C01042	2.10649e+06	1.84691e+06	631598	761225	873246	2.72252e+06	2.11608e+06	928632	1.08873e+06	916332	1.59304e+06	640436	955046	1.06917e+06	988746	1.35366e+06	1.57406e+06	2.36122e+06	ko00250,ko01100	0.2371	0.562548	1.14179	0.191296
MEDP0066	T3_positive	N-Acetyl-L-Tyrosine	Amino acid and Its metabolites	Amino acid derivatives	224.09	223.084	[M+H]+	C11H13NO4	-	537-55-3	68310	HMDB0000866	21563	-	C01657	5.05868e+06	2.41103e+06	6.37807e+06	2.10361e+06	962318	1.49354e+06	928975	2.34354e+06	845152	930991	1.17111e+06	464428	676967	1.24535e+06	1.25434e+06	607914	1.06884e+06	1.12022e+06	-	1.4645	0.0442107	2.63753	1.39919
MEDP0069	T3_positive	N-Acetylputrescine	Organic acid and Its derivatives	Organic acid and Its derivatives	131.12	130.111	[M+H]+	C6H14N2O	-	18233-70-0	122356	HMDB0002064	17768	3252	C02714	1.28012e+06	947664	1.27097e+06	600668	5.23225e+07	903269	342224	2.65303e+06	838582	1.50224e+06	1.24304e+06	1.48166e+06	408628	1.32428e+06	745348	496191	768886	994292	ko00330,ko01100	0.527561	0.338431	6.82231	2.77026
MEDP0078	T3_positive	Phe-Phe	Amino acid and Its metabolites	Small Peptide	313.15	312.147	[M+H]+	C18H20N2O3	-	2577-40-4	65104	HMDB0013302	356630	-	C00107	2.14045e+06	4.35771e+06	4.70215e+06	4.8959e+06	780582	1.4185e+06	705909	436556	428587	1.17256e+06	530092	915204	1.06663e+06	1.35499e+06	886499	583884	270453	300603	ko02010	1.03186	0.0580565	2.80562	1.48832
MEDP0081	T3_positive	Serotonin	Tryptamines,Cholines,Pigments	Tryptamines	177.1	176.095	[M+H]+	C10H12N2O	-	50-67-9	5202	HMDB0000259	-	-	C00780	1.09853e+07	3.4448e+06	4.0086e+06	642496	1.31644e+06	1.40059e+06	2.86288e+06	3.7793e+06	472130	511271	990475	422441	1.87161e+06	3.25674e+06	755905	680356	3.69117e+06	3.43219e+06	ko00380,ko01100,ko04024,ko04080,ko04540,ko04721,ko04726,ko04742,ko04750,ko04976,ko05207	0.76677	0.230633	1.85193	0.889026
MEDP0082N	T3_negative	S-Sulfo-L-Cysteine	Amino acid and Its metabolites	Amino acid derivatives	199.97	200.977	[M-H]-	C3H7NO5S2	-	1637-71-4	115015	HMDB0000731	27891	-	C05824	985400	228449	537399	188375	93827.5	132923	160212	331267	48207.1	131575	65588.6	94364	127562	134391	102192	141448	119252	96024	ko00270,ko01100,ko01230	1.14864	0.0928018	2.67293	1.41842
MEDP0084*101	T3_positive	Trimethylamine-N-Oxide	Alcohol and amines	Amines	76.08	75.0684	[M+H]+	C3H9NO	-	1184-78-7	1145	HMDB0000925	15724	5876	C01104	24075.8	39584.9	26579	50527.7	48932.7	52305.2	53798.1	63910	47992.7	626831	88570.4	78636	79302.9	66322.9	53155.3	43859	44703.9	123103	ko01100	1.33419	0.192905	0.33849	-1.56281
MEDP0086	T3_positive	Urea	Alcohol and amines	Amines	61.04	60.032	[M+H]+	CH4N2O	-	57-13-6	1176	HMDB0000294	16199	6	C00086	142097	267431	606525	757775	618386	548289	365206	935346	1.06423e+06	534946	1.0942e+06	597805	543127	814599	386973	1.07876e+06	839386	704385	ko00220,ko00230,ko00240,ko00330,ko00780,ko01100,ko02010	0.781473	0.286755	0.80454	-0.313764
MEDP0089	T3_positive	N-Acetylhistamine	Alcohol and amines	Amines	154.1	153.09	[M+H]+	C7H11N3O	-	673-49-4	69602	HMDB0013253	28483	-	C05135	4.21749e+06	2.94247e+06	4.70973e+06	7.39388e+06	9.14473e+06	4.74563e+06	3.13317e+06	9.61045e+06	2.53036e+06	2.96706e+06	3.51523e+06	3.52962e+06	4.54765e+06	4.49209e+06	7.14029e+06	2.47061e+06	5.21334e+06	5.61862e+06	ko00340	0.403036	0.347696	1.22619	0.294186
MEDP0100	T3_positive	3-(4-hydroxyphenyl)acrylaldehyde	Benzene and substituted derivatives	Benzene and substituted derivatives	149.06	148.052	[M+H]+	C9H8O2	-	2538-87-6	641301	HMDB0040986	28353	-	C05608	155372	129600	605606	858112	119423	148752	459819	838585	927339	199846	1.26961e+06	220625	494774	416177	875471	663476	1.80195e+06	1.46349e+06	ko01100	0.834571	0.138559	0.572906	-0.803629
MEDP0101	T3_positive	P-Coumaric Acid	Benzene and substituted derivatives	Phenolic acids	165.05	164.047	[M+H]+	C9H8O3	-	501-98-4	637542	HMDB0002035	32374	6450	C00811	5.00564e+07	3.75945e+07	7.1993e+07	5.49551e+07	2.79916e+07	2.89527e+07	2.56318e+07	5.3393e+07	1.40793e+07	2.97857e+07	3.4336e+07	2.43145e+07	2.28447e+07	2.40361e+07	3.39725e+07	17531604	1.78788e+07	1.94879e+07	ko00130,ko00350,ko01100	1.13198	0.0365107	1.62652	0.701793
MEDP0107	T3_positive	Methyl-Benzoate	Benzene and substituted derivatives	Phenolic acids	137.06	136.052	[M+H]+	C8H8O2	-	93-58-3	7150	HMDB0033968	72775	-	C20645	5.35058e+06	6.81825e+06	5.92705e+06	5.4421e+06	8.98569e+06	5.55218e+06	1.0917e+07	5.49523e+06	3.97813e+06	3.22825e+06	6.76809e+06	1.14949e+06	3.1662e+06	7.60388e+06	3.74138e+06	5.14166e+06	7.71771e+06	7.10444e+06	-	0.822971	0.1985	1.28156	0.357902
MEDP0109	T3_positive	(3,4-Dimethoxyphenyl) Acetic Acid	Benzene and substituted derivatives	Phenolic acids	197.08	196.074	[M+H]+	C10H12O4	-	93-40-3	7139	HMDB0000434	-	5423	-	220024	146652	333144	193894	40834.2	137396	59839.7	88637.7	142645	8166.84	8166.84	8166.84	8166.84	8166.84	8166.84	8166.84	8166.84	8166.84	-	2.33448	0.0013705	18.5447	4.21294
MEDP0110	T3_positive	2-Methoxybenzoic Acid	Benzene and substituted derivatives	Phenolic acids	153.05	152.047	[M+H]+	C8H8O3	-	529-75-9	11370	HMDB0032604	421840	-	-	418795	517000	478399	483820	526598	613108	604058	940643	1.24645e+06	477770	1.08395e+06	550030	456185	888972	861908	836680	763202	980420	-	0.664087	0.325942	0.844872	-0.243195
MEDP0111	T3_positive	3-(4-Hydroxyphenyl)-Propionic Acid	Benzene and substituted derivatives	Phenolic acids	167.07	166.063	[M+H]+	C9H10O3	-	501-97-3	10394	HMDB0002199	32980	4148	C01744	972370	1.41199e+06	1.4961e+06	1.67487e+06	990198	1.15795e+06	1.17154e+06	1.86072e+06	2.17064e+06	1.26927e+06	1.6892e+06	1.44758e+06	1.13348e+06	1.8603e+06	2.08554e+06	1.685e+06	1.75179e+06	1.77239e+06	ko01100	0.730514	0.258286	0.87831	-0.187197
MEDP0115	T3_positive	1,4-Dihydro-1-Methyl-4-Oxo-3-Pyridinecarboxamide	Heterocyclic compounds	Pteridines and derivatives	153.07	152.059	[M+H]+	C7H8N2O2	-	769-49-3	440810	HMDB0004194	27838	-	C05843	1.52875e+08	9.71392e+07	2.20386e+08	1.41848e+08	2.15704e+08	1.46559e+08	1.08611e+08	2.12528e+08	1.18564e+08	9.61616e+07	1.23568e+08	1.33527e+08	1.15545e+08	1.47117e+08	1.76324e+08	130174308	1.83508e+08	1.57093e+08	ko00760,ko01100	0.486344	0.381676	1.11971	0.163125
MEDP0120	T3_positive	Theobromine	Nucleotide and Its metabolites	Nucleotide and Its metabolites	181.07	180.065	[M+H]+	C7H8N4O2	-	83-67-0	5429	HMDB0002825	28946	1456	C07480	342221	338408	385989	301376	530696	551796	180681	195045	167182	151996	149639	169336	171259	100512	220370	161668	128760	148828	ko00232,ko01100	1.76281	0.00549482	2.13453	1.09392
MEDP0125	T3_positive	Choline	Tryptamines,Cholines,Pigments	Cholines	104.11	104.108	[M]+	C5H14NO+	-	62-49-7	305	HMDB0000097	15354	56	C00114	6.74979e+07	2.74552e+07	3.72228e+07	2.3302e+07	7.61862e+07	3.19088e+07	2.55224e+07	5.96968e+07	1.93061e+07	3.32715e+07	1.97462e+07	4.19905e+07	3.8892e+07	3.21586e+07	3.08531e+07	4.72974e+07	3.51397e+07	4.29992e+07	ko00260,ko00564,ko01100,ko02010,ko04725,ko04976,ko05231	0.199499	0.516722	1.14193	0.191469
MEDP0126	T3_positive	1,5-Diaminopentane	Alcohol and amines	Polyamines	103.12	102.116	[M+H]+	C5H14N2	-	462-94-2	273	HMDB0002322	18127	3236	C01672	5.21217e+07	5.83949e+07	1.58316e+07	7.8532e+06	6.59589e+07	2.60969e+07	6.13963e+06	955297	2.26208e+07	1.31838e+07	1.02827e+06	2.20582e+06	5.86944e+06	34754.6	3.53772e+06	2.22283e+06	2.47487e+06	1.42172e+06	ko00310,ko00470,ko00480,ko01100,ko04974	1.53042	0.0154265	8.00435	3.00078
MEDP0127	T3_positive	Putrescine	Alcohol and amines	Polyamines	89.11	88.1	[M+H]+	C4H12N2	-	110-60-1	1045	HMDB0001414	17148	3226	C00134	6.51948e+06	770954	1.11031e+06	613626	6.51651e+07	2.85623e+06	237877	1.52947e+06	1.15018e+06	955170	435175	1.59721e+06	816365	387942	821209	706986	283293	291741	ko00330,ko00470,ko00480,ko01100,ko02010,ko04974	1.07019	0.280101	12.7009	3.66686
MEDP0128	T3_positive	Diethanolamine	Alcohol and amines	Amines	106.09	105.079	[M+H]+	C4H11NO2	-	111-42-2	8113	HMDB0004437	28123	3239	C06772	938815	609503	1.0035e+06	748169	847260	527343	472752	479367	223275	447514	632372	514227	895524	668842	637654	810249	658770	635352	ko00564	0.238147	0.954285	0.991439	-0.0124047
MEDP0143	T3_positive	Biotin	CoEnzyme and vitamins	CoEnzyme and vitamins	245.1	244.088	[M+H]+	C10H16N2O3S	-	58-85-5	171548	HMDB0000030	15956	243	C00120	9.99006e+06	2.0148e+07	1.50922e+07	1.39253e+07	9.00073e+06	8.83985e+06	2.09974e+07	2.23616e+07	1.4924e+07	1.22784e+07	8.18804e+06	1.30697e+07	6.73567e+06	1.55634e+07	2.16135e+07	3.18942e+07	2.71252e+07	2.85276e+07	ko00780,ko01100,ko01240,ko02010,ko04977	0.299708	0.368474	0.819895	-0.286489
MEDP0145*129	T3_positive	1,7-Dimethylxanthine	Nucleotide and Its metabolites	Nucleotide and Its metabolites	181.07	180.065	[M+H]+	C7H8N4O2	-	611-59-6	4687	HMDB0001860	25858	1457	C13747	187918	76270.5	103826	61446.5	106174	186741	57408.9	38975.5	97819.3	38200.7	47385.6	19654.9	47778.7	71657.7	57311.5	52233.3	71810.3	34699.3	ko00232,ko01100	1.51905	0.0186229	2.07968	1.05636
MEDP0150	T3_positive	2'-Deoxyinosine	Nucleotide and Its metabolites	Nucleotide and Its metabolites	253.09	252.086	[M+H]+	C10H12N4O4	-	890-38-0	135398593	HMDB0000071	28997	3383	C05512	2.60887e+06	1.67125e+06	1.5143e+06	4.68106e+06	1.39061e+06	1.21968e+06	4.9102e+06	264911	2.06954e+06	6.82974e+06	9.68235e+06	408028	1.31817e+06	5.8405e+06	8.91152e+06	2.65647e+06	8.73819e+06	8.0256e+06	ko00230,ko01100,ko01232,ko02010	1.06109	0.0177221	0.387907	-1.36622
MEDP0152	T3_positive	3'-Adenylic acid	Nucleotide and Its metabolites	Nucleotide and Its metabolites	348.07	347.063	[M+H]+	C10H14N5O7P	-	84-21-9	41211	HMDB0003540	28931	-	C01367	7.07149e+06	6.91758e+06	1.22619e+06	2.88733e+06	2.89185e+07	9.08875e+06	4.78108e+06	2.00406e+06	2.24461e+07	6.30531e+06	1.39247e+07	8.09517e+06	1.18872e+07	1.05346e+07	1.25737e+07	6.24086e+06	7.37829e+06	8.249e+06	ko00230,ko01100	0.677238	0.996089	1.00179	0.00257542
MEDP0154	T3_positive	5,6-Dihydro-5-Methyluracil	Nucleotide and Its metabolites	Nucleotide and Its metabolites	129.07	128.059	[M+H]+	C5H8N2O2	-	696-04-8	93556	HMDB0000079	27468	5135	C00906	2.04767e+06	1.07049e+06	1.10452e+06	903415	1.98631e+06	1.61073e+06	576436	928677	827100	1.70254e+06	686557	1.71811e+06	1.32185e+06	896600	1.57326e+06	719344	523851	677934	-	0.366974	0.573155	1.12579	0.170941
MEDP0160	T3_positive	Adenosine	Nucleotide and Its metabolites	Nucleotide and Its metabolites	268.1	267.097	[M+H]+	C10H13N5O4	-	58-61-7	60961	HMDB0000050	16335	86	C00212	4.59191e+07	9.11763e+07	4.07882e+07	6.49863e+07	1.06787e+08	9.68778e+07	31112519	1.8886e+07	1.42041e+08	1.28135e+08	6.70132e+07	1.2248e+08	47320309	1.20628e+08	1.86791e+08	3.06248e+07	3.66865e+07	5.67954e+07	ko00230,ko01100,ko01232,ko02010,ko04022,ko04024,ko04071,ko04080,ko04270,ko04923,ko04924,ko05012,ko05032,ko05034	0.483318	0.444319	0.801753	-0.318771
MEDP0174	T3_positive	Purine	Nucleotide and Its metabolites	Nucleotide and Its metabolites	121.05	120.044	[M+H]+	C5H4N4	-	120-73-0	1044	HMDB0001366	17258	6193	C15587	2.26079e+07	1.37234e+07	2.4329e+07	1.64261e+07	6.80625e+06	8.89184e+06	6.33053e+06	1.36331e+07	3.45733e+06	9.1173e+06	6.59754e+06	4.39467e+06	7.39445e+06	7.91223e+06	9.35258e+06	4.88513e+06	5.24953e+06	5.29821e+06	-	1.18602	0.0346258	1.93027	0.948802
MEDP0175	T3_positive	Pyrimidine	Nucleotide and Its metabolites	Nucleotide and Its metabolites	81.04	80.0374	[M+H]+	C4H4N2	-	289-95-2	9260	HMDB0003361	16898	-	C00396	106071	93118.8	147261	102832	87459.2	104262	58720.5	141214	83733.2	94306.7	78477.2	15296.2	52560.7	80637	90643	64441.2	39113.2	71183.5	-	1.28827	0.00873798	1.57617	0.656421
MEDP0177	T3_positive	Thymine	Nucleotide and Its metabolites	Nucleotide and Its metabolites	127.05	126.043	[M+H]+	C5H6N2O2	-	65-71-4	1135	HMDB0000262	-	-	C00178	1.44332e+08	1.21165e+08	2.31058e+08	1.34708e+08	7.21049e+07	1.40896e+08	5.53056e+07	2.00007e+08	5.1058e+07	5.05671e+07	1.15766e+08	1.89191e+07	2.87712e+07	79137509	1.0085e+08	5.90807e+07	5.15084e+07	4.68591e+07	ko00240,ko01100,ko01232	1.403	0.0141712	2.08653	1.0611
MEDP0178	T3_positive	Uracil	Nucleotide and Its metabolites	Nucleotide and Its metabolites	113.03	112.027	[M+H]+	C4H4N2O2	-	66-22-8	1174	HMDB0000300	17568	258	C00106	7.09134e+07	7.19619e+07	4.82303e+07	3.01062e+07	4.90407e+07	5.73531e+07	3.7938e+07	8.10508e+07	2.82521e+07	6.46629e+07	5.20739e+07	2.77477e+07	4.93229e+07	5.94479e+07	6.64084e+07	3.48584e+07	4.94226e+07	5.35596e+07	ko00240,ko00410,ko00770,ko01100,ko01232	0.0443377	0.80441	1.03791	0.0536759
MEDP0184	T3_positive	3,3',5-Triiodo-L-Thyronine	Hormones and hormone related compounds	Hormones and hormone related compounds	651.8	650.79	[M+H]+	C15H12I3NO4	-	6893-02-03	5920	HMDB0000265	-	-	C02465	349434	242402	136446	148545	212642	462946	143161	298950	73926.1	127594	37599.5	97568.3	112484	69302.3	101889	45272.1	65980.6	85908.8	ko00350,ko01100,ko04080,ko04714,ko04918,ko04919,ko04976,ko05320	1.7243	0.0069082	2.78168	1.47596
MEDP0185	T3_positive	Epinephrine	Hormones and hormone related compounds	Hormones and hormone related compounds	184.1	183.09	[M+H]+	C9H13NO3	-	51-43-4	5816	HMDB0000068	28918	5127	C00788	360779	255897	585133	369351	141938	177660	232590	383178	232753	202655	72394.4	115835	155307	183528	235523	141918	116093	173208	ko00350,ko01100,ko04024,ko04080,ko04261,ko04923,ko04924,ko05207	1.6095	0.0112116	1.96158	0.97202
MEDP0186	T3_positive	L-Thyroxine	Hormones and hormone related compounds	Hormones and hormone related compounds	777.69	776.687	[M+H]+	C15H11I4NO4	-	51-48-9	5819	HMDB0000248	-	-	C01829	369461	158700	129380	113548	327767	239851	83310.3	618388	174841	153896	96897.5	121573	88700.2	145002	286868	119360	112150	112375	ko00350,ko01100,ko04080,ko04918,ko04919,ko04976,ko05320	1.0479	0.100402	1.79108	0.840827
MEDP0187	T3_positive	Metanephrine	Hormones and hormone related compounds	Hormones and hormone related compounds	198.11	197.105	[M+H]+	C10H15NO3	-	5001-33-2	21100	HMDB0004063	144365	65	C05588	109966	164248	132433	155479	124425	89725.3	75811	109508	118673	289795	65998.6	215339	129937	98537.7	148486	99771.8	84127.3	114076	ko00350,ko01100	0.254759	0.488232	0.866942	-0.205993
MEDP0189	T3_positive	Progesterone	Hormones and hormone related compounds	Hormones and hormone related compounds	315.23	314.225	[M+H]+	C21H30O2	-	57-83-0	5994	HMDB0001830	17026	402	C00410	292667	638685	585172	615210	1.06668e+06	1.89902e+06	460680	476277	802365	627861	882789	786722	444132	469418	703868	509778	752897	760119	ko00140,ko01100,ko04080,ko04114,ko04913,ko04914,ko04917,ko04925,ko04927,ko04934,ko05200,ko05207,ko05215,ko05224	0.0473322	0.566537	1.15144	0.203437
MEDP0203	T3_positive	Trans-Cinnamaldehyde	Benzene and substituted derivatives	Benzene and substituted derivatives	133.06	132.058	[M+H]+	C9H8O	-	14371-10-9	637511	HMDB0003441	16731	6931	C00903	1.57093e+07	1.17163e+07	1.68435e+07	1.45867e+07	3.30219e+07	1.43377e+07	2.07946e+07	1.10346e+07	8.57194e+06	2.3439e+07	2.00241e+07	1.50929e+07	1.51959e+07	1.85714e+07	1.62125e+07	1.66826e+07	2.19286e+07	1.48232e+07	ko01100,ko04750	0.737795	0.529254	0.905207	-0.143681
MEDP0212	T3_positive	N-Acetyl-5-Hydroxytryptamine	Tryptamines,Cholines,Pigments	Tryptamines	219.11	218.106	[M+H]+	C12H14N2O2	-	1210-83-9	903	HMDB0001238	17697	366	C00978	302955	529837	404554	515753	290736	561757	489714	314938	657897	593063	193593	893434	420289	258892	510993	445028	383028	362467	ko00380,ko01100	0.176242	0.992089	1.00181	0.00261053
MEDP0215P	T3_positive	Quininae	Others	Others	351.19	324.184	[M+NH4]+	C20H24N2O2	-	130-95-0	8549	HMDB0014611	15854	-	C06526	633587	482985	456651	475637	582660	1.54644e+06	475270	203277	948098	302627	131722	206700	341041	202985	375777	546939	211626	189530	ko04742,ko04976	1.58245	0.0240687	2.31356	1.21011
MEDP0240	T3_positive	Pyridoxine	CoEnzyme and vitamins	CoEnzyme and vitamins	170.08	169.074	[M+H]+	C8H11NO3	-	65-23-6	1054	HMDB0000239	-	-	C00314	518192	1.56851e+06	741637	497603	511831	1.1848e+06	8.73854e+06	1.11982e+07	4.06086e+06	1.58147e+07	1.84792e+06	1.73797e+07	6.27278e+06	3.99734e+06	2.57944e+07	16337344	1.49225e+07	1.56811e+07	ko00750,ko01100,ko01240	1.6257	0.00475321	0.245834	-2.02424
MEDP0242	T3_positive	Nicotinamide	CoEnzyme and vitamins	CoEnzyme and vitamins	123.06	122.048	[M+H]+	C6H6N2O	-	98-92-0	936	HMDB0001406	17154	1497	C00153	1.10085e+06	2.29145e+06	1.13322e+06	1.5461e+06	2.85862e+06	3.19152e+06	2.75496e+06	1.51674e+06	1.02742e+07	3.22148e+06	5.38765e+06	2.8757e+06	1.63784e+06	4.85551e+06	5.78619e+06	1.88714e+06	1.95224e+06	2.87234e+06	ko00760,ko01100,ko01240,ko04977	0.656772	0.703111	0.875035	-0.192588
MEDP0247	T3_positive	Nicotinuric Acid	CoEnzyme and vitamins	CoEnzyme and vitamins	181.06	180.054	[M+H]+	C8H8N2O3	-	583-08-4	68499	HMDB0003269	7563	1499	C05380	2.61488e+06	1.63162e+06	2.84214e+06	1.76205e+06	969386	1.23422e+06	1.24338e+06	1.57075e+06	598868	1.43713e+06	958208	943340	1.41251e+06	1.43577e+06	1.4148e+06	1.18452e+06	919484	1.11749e+06	ko00760	0.718538	0.144612	1.33669	0.418663
MEDP0250	T3_positive	Riboflavin	CoEnzyme and vitamins	CoEnzyme and vitamins	377.15	376.138	[M+H]+	C17H20N4O6	-	83-88-5	493570	HMDB0000244	-	-	C00255	3.81116e+07	4.34952e+07	6.74831e+07	4.35657e+07	3.29036e+07	4.26985e+07	3.5891e+07	3.34067e+07	1.44689e+07	2.63764e+07	2.03196e+07	5.43398e+07	2.07527e+07	2.69034e+07	2.88467e+07	2.04745e+07	2.63991e+07	2.89186e+07	ko00740,ko01100,ko01240,ko02010,ko04977	0.985149	0.0780401	1.38958	0.474652
MEDP0251	T3_positive	Trigonelline	CoEnzyme and vitamins	CoEnzyme and vitamins	138.05	137.048	[M+H]+	C7H7NO2	-	535-83-1	5570	HMDB0000875	18123	273	C01004	1.58758e+06	1.40262e+06	5.57255e+06	6.59139e+06	5.43854e+07	3.61079e+06	788641	3.16924e+06	5.30453e+06	1.95252e+06	2.8155e+06	2.57815e+07	1.41256e+06	8.43842e+06	1.95514e+06	1.06584e+07	5.37354e+06	5.86604e+06	-	0.227459	0.752527	1.28262	0.35909
MEDP0273	T3_positive	5-Hydroxytryptophol	Heterocyclic compounds	Indole and Its derivatives	178.09	177.079	[M+H]+	C10H11NO2	-	154-02-9	9061	HMDB0001855	-	5730	-	191566	1.61145e+06	1.92036e+06	2.10301e+06	1.77835e+06	2.15433e+06	1.39992e+06	1.77974e+06	1.768e+06	1.9458e+06	1.5936e+06	1.89105e+06	1.79036e+06	639322	1.89799e+06	2.46206e+06	2.53229e+06	2.18273e+06	-	0.505543	0.3732	0.868412	-0.203549
MEDP0276	T3_positive	Indole-3-Carboxaldehyde	Heterocyclic compounds	Indole and Its derivatives	146.06	145.053	[M+H]+	C9H7NO	-	487-89-8	10256	HMDB0029737	343043	-	C08493	3.04209e+07	3.39708e+07	3.50959e+07	2.51406e+07	3.84571e+06	1.03262e+07	7.04927e+06	9.15786e+06	2.28956e+06	3.98164e+06	1.36508e+07	7.10536e+06	4.67928e+06	10148454	1.01033e+07	6.60179e+06	8.68164e+06	9.1033e+06	-	0.732741	0.076229	2.12404	1.08681
MEDP0277	T3_positive	Methyl Indole-3-Acetate	Heterocyclic compounds	Indole and Its derivatives	190.09	189.079	[M+H]+	C11H11NO2	-	1912-33-0	74706	HMDB0029738	72782	-	C20635	566384	2.71959e+06	2.21359e+06	2.63424e+06	661843	543038	909481	579744	316178	633678	1.64822e+06	670707	687473	1.04232e+06	1.23438e+06	646571	1.09752e+06	1.17275e+06	-	0.0290316	0.477974	1.26155	0.335202
MEDP0289	T3_positive	3,4,5-Trimethoxycinnamic Acid	Organic acid and Its derivatives	Organic acid and Its derivatives	239.09	238.084	[M+H]+	C12H14O5	-	90-50-6	735755	HMDB0002511	-	6705	-	177256	646195	383383	408116	205733	592439	837280	629991	1.9001e+06	812684	941442	686162	505614	407572	1.12621e+06	1.21823e+06	1.37536e+06	1.47319e+06	-	1.01662	0.171546	0.676361	-0.564135
MEDP0295	T3_positive	4-Acetamidobutyric Acid	Organic acid and Its derivatives	Organic acid and Its derivatives	146.08	145.074	[M+H]+	C6H11NO3	-	3025-96-5	18189	HMDB0003681	17645	-	C02946	2.07232e+06	6.14362e+06	4.44321e+06	5.05304e+06	2.82877e+06	2.87701e+06	2.45703e+06	411523	1.16914e+06	2.57053e+06	631982	2.74712e+06	1.92652e+06	350622	4.87595e+06	128056	817362	754167	ko00330,ko01100	0.980723	0.0999121	1.85482	0.891282
MEDP0297	T3_positive	5-Aminovaleric Acid	Amino acid and Its metabolites	Amino acid derivatives	118.09	117.079	[M+H]+	C5H11NO2	-	660-88-8	138	HMDB0003355	15887	6902	C00431	228142375	1.76985e+08	2.45834e+08	2.06628e+08	7.79728e+07	1.27298e+08	7.21602e+07	1.91551e+08	3.70742e+07	98606376	6.97864e+07	1.19149e+08	5.54423e+07	8.37797e+07	1.10481e+08	4.92404e+07	7.83536e+07	7.38294e+07	ko00310,ko00330,ko00470,ko01100	1.10607	0.0257504	1.84609	0.884471
MEDP0307	T3_positive	Dl-2-Aminooctanoic Acid	Organic acid and Its derivatives	Organic acid and Its derivatives	160.13	159.126	[M+H]+	C8H17NO2	-	644-90-6	69522	HMDB0000991	75145	5923	-	57700	503008	481114	673255	500545	639384	451252	439098	562177	568284	568766	520757	552510	113488	687251	726980	775713	747875	-	0.472462	0.252236	0.81867	-0.288647
MEDP0326	T3_positive	N'-Formylkynurenine	Amino acid and Its metabolites	Amino acid derivatives	237.09	236.08	[M+H]+	C11H12N2O4	-	1022-31-7	910	HMDB0001200	18377	-	-	1.1747e+06	500814	1.03916e+06	672909	2.27451e+06	501822	357162	907944	553850	745276	234955	813591	352741	378056	914934	407400	673260	815346	-	0.826245	0.195093	1.49616	0.581269
MEDP0331	T3_positive	Subericacid	Organic acid and Its derivatives	Organic acid and Its derivatives	175.1	174.089	[M+H]+	C8H14O4	-	505-48-6	10457	HMDB0000893	9300	4243	C08278	1.01944e+06	975682	828404	976640	562361	1.54488e+06	776798	1.66199e+06	1.2536e+06	1.01217e+06	1.35323e+06	978336	719266	1.22031e+06	1.66677e+06	1.39282e+06	1.21972e+06	1.65915e+06	-	0.675068	0.273703	0.855463	-0.225223
MEDP0332	T3_positive	Cinnamic Acid	Organic acid and Its derivatives	Organic acid and Its derivatives	149.06	148.052	[M+H]+	C9H8O2	-	140-10-3	444539	HMDB0000930	35697	5880	C00423	333255	363910	392244	443085	365408	211071	329356	287015	178233	340077	575727	1.0189e+06	339232	724217	328583	406691	305325	372333	ko00130,ko00360,ko01100	1.21082	0.0785778	0.658246	-0.603302
MEDP0334	T3_positive	Vanillic Acid	Organic acid and Its derivatives	Organic acid and Its derivatives	169.05	168.042	[M+H]+	C8H8O4	-	121-34-6	8468	HMDB0000484	30816	5471	C06672	76915.3	64235.1	24661.2	61709.5	40182.6	45920.1	51797.2	76174.7	36587	173236	82481.2	200939	102636	49142.8	102737	43981.3	76563.7	104496	-	1.47929	0.0206514	0.510763	-0.969275
MEDP0336*268	T3_positive	LPC(0:0/14:0)	GP	LPC	468.31	467.301	[M+H]+	C22H46NO7P	-	-	24779490	-	-	-	C04230	2.94405e+07	1.20734e+07	2.11575e+06	3.61948e+06	7.61366e+06	4.40539e+06	2.87778e+07	1.34144e+07	6.7008e+07	1.57742e+07	2.07391e+07	4.57545e+06	1.99001e+07	1.84421e+07	9.47376e+06	2.10942e+07	1.80816e+07	1.94869e+07	ko00564,ko05231	0.405046	0.753541	1.14164	0.191104
MEDP0356	T3_positive	Methyl nicotinate	CoEnzyme and vitamins	CoEnzyme and vitamins	138.05	137.048	[M+H]+	C7H7NO2	-	93-60-7	7151	HMDB0029806	451700	-	D04991	85615.7	306693	222548	236789	369507	328581	327435	215877	385003	491634	344720	355007	416250	346233	527261	282064	321088	341243	-	1.25121	0.0223633	0.723412	-0.46711
MEDP0357	T3_positive	Urocanic Acid	Organic acid and Its derivatives	Organic acid and Its derivatives	139.05	138.043	[M+H]+	C6H6N2O2	-	104-98-3	736715	HMDB0000301	30817	298	C00785	1.45511e+08	1.52599e+08	138646711	1.13683e+08	3.62727e+07	1.08524e+08	6.03517e+07	5.80811e+07	1.83131e+07	1.09366e+08	5.29012e+07	4.90736e+07	8.30341e+07	6.93957e+07	1.47185e+08	7.82159e+07	9.24764e+07	7.79222e+07	ko00340,ko01100	0.0993707	0.686266	1.09533	0.13137
MEDP0364	T3_positive	Trans-3-Hydroxycotinine	Heterocyclic compounds	Heterocyclic compounds	193.1	192.09	[M+H]+	C10H12N2O2	-	34834-67-8	107963	HMDB0001390	-	6210	-	87094.8	72840	114268	68044.7	34851.7	49528.6	74973	271154	107300	71364.4	40631.2	80382.2	61163.8	41413.4	123044	130166	108013	119841	-	0.215907	0.664771	1.13406	0.181501
MEDP0367	T3_positive	γ-Aminobutyric Acid	Amino acid and Its metabolites	Amino acid derivatives	104.07	103.063	[M+H]+	C4H9NO2	-	1956-12-02	119	HMDB0000112	16865	-	C00334	1.32954e+07	7.07588e+06	5.86842e+06	3.79972e+06	9.48297e+06	5.2383e+06	6.06774e+06	1.29235e+07	4.88687e+06	7.33711e+06	4.14717e+06	6.72303e+06	6.34905e+06	5.82667e+06	5.44878e+06	6.60582e+06	5.63771e+06	9.98489e+06	ko00250,ko00330,ko00410,ko00650,ko00760,ko01100,ko04024,ko04080,ko04721,ko04723,ko04727,ko04742,ko04915,ko04929,ko05032,ko05033	0.446543	0.377911	1.1822	0.241475
MEDP0373	T3_positive	N-Acetylglycine	Amino acid and Its metabolites	Amino acid derivatives	118.05	117.043	[M+H]+	C4H7NO3	-	543-24-8	10972	HMDB0000532	40410	5517	-	2.87002e+06	680700	1.30498e+06	1.18009e+06	899640	1.94514e+06	883794	4.35455e+06	1.35272e+06	3.28953e+06	2.88659e+06	7.7132e+06	1.7361e+06	2.23185e+06	1.37609e+06	1.24713e+06	1.38264e+06	1.94901e+06	-	0.890198	0.257974	0.649737	-0.622072
MEDP0380	T3_positive	2-(Dimethylamino)Guanosine	Nucleotide and Its metabolites	Nucleotide and Its metabolites	312.13	311.123	[M+H]+	C12H17N5O5	-	2140-67-2	135501639	HMDB0004824	19289	7086	-	48612.5	206659	289180	91550.3	210922	241371	315961	113466	915231	164356	65583.8	192663	237462	99192.7	570561	309569	320913	324526	-	0.0510252	0.871528	1.06483	0.0906233
MEDP0382*253	T3_positive	8-Hydroxy-2-Deoxyguanosine	Nucleotide and Its metabolites	Nucleotide and Its metabolites	284.1	283.092	[M+H]+	C10H13N5O5	-	88847-89-6	135440064	HMDB0003333	40304	6890	-	7.58259e+06	1.12678e+07	2.37226e+06	3.54906e+06	2.19659e+07	1.00256e+07	1.43963e+06	5.92811e+06	1.35459e+07	3.03821e+07	1.04489e+07	4.15401e+07	1.34853e+07	2.33288e+07	2.43111e+07	3.73135e+06	4.44202e+06	5.62799e+06	-	0.964749	0.0967452	0.49382	-1.01794
MEDP0384	T3_positive	Isoxanthopterin	Heterocyclic compounds	Pteridines and derivatives	180.05	179.044	[M+H]+	C6H5N5O2	-	529-69-1	135398700	HMDB0000704	16713	5672	C03975	630307	2.04285e+06	940537	1.62998e+06	1.2523e+06	1.88507e+06	636252	806793	595179	918158	980229	1.06349e+06	872840	1.01389e+06	989611	759116	1.09345e+06	1.39818e+06	-	0.0902655	0.474143	1.14636	0.197066
MEDP0385	T3_positive	L-Sepiapterin	Heterocyclic compounds	Pteridines and derivatives	238.09	237.086	[M+H]+	C9H11N5O3	-	17094-01-8	135398579	HMDB0000238	804632	5244	C00835	1.50795e+06	1.76978e+06	2.03374e+06	2.96594e+06	1.3402e+06	402527	60047.9	144782	126921	32027.3	50261.9	26426.5	130298	24917.3	51462.6	70307.7	51074	21274.1	ko00790,ko01100	1.91631	0.0123736	22.5999	4.49825
MEDP0387	T3_positive	L-Homoarginine	Amino acid and Its metabolites	Amino acids	189.13	188.127	[M+H]+	C7H16N4O2	-	156-86-5	9085	HMDB0000670	27747	5640	C01924	732014	728025	425689	401560	245333	470244	440725	543534	545742	440852	477950	469743	343384	488849	760366	550456	527504	485867	-	0.0626338	0.983517	0.997337	-0.00384718
MEDP0390	T3_positive	Arainosine	Nucleotide and Its metabolites	Nucleotide and Its metabolites	269.09	268.081	[M+H]+	C10H12N4O5	-	7013-16-3	135410268	HMDB0247301	-	-	-	3.95285e+06	4.59706e+06	3.17077e+06	4.85437e+06	1.14187e+07	6.8286e+06	2.48235e+06	1.62179e+06	1.72833e+07	1.01998e+07	4.63839e+06	5.32477e+06	3.52162e+06	8.76458e+06	1.02723e+07	2.74111e+06	3.73424e+06	4.0865e+06	-	0.211871	0.870465	1.05492	0.0771361
MEDP0394	T3_positive	4-Hydroxyretinoic Acid	CoEnzyme and vitamins	CoEnzyme and vitamins	317.21	316.204	[M+H]+	C20H28O3	-	66592-72-1	6438629	HMDB0006254	63795	-	C16677	4.36518e+06	5.3839e+06	2.55988e+06	2.53218e+06	2.59195e+06	6.69599e+06	4.99662e+06	3.97174e+06	1.95625e+06	5.5275e+06	3.12676e+06	2.34595e+06	1.8487e+06	2.35838e+06	2.0776e+06	1.65889e+06	2.66198e+06	2.54079e+06	ko00830,ko01100	0.994789	0.0863127	1.45171	0.53775
MEDP0401	T3_positive	5'-Deoxy-5'-(Methylthio) Adenosine	Nucleotide and Its metabolites	Nucleotide and Its metabolites	298.1	297.09	[M+H]+	C11H15N5O3S	-	2457-80-9	439176	HMDB0001173	17509	3425	C00170	1.60565e+06	667308	77742.7	1.58427e+06	6.86294e+06	2.03364e+06	1.40237e+06	252266	1.44834e+07	5.69561e+06	2.16886e+06	8.83895e+06	8.42831e+06	392109	6.34893e+06	5.11086e+06	591949	891975	ko00270,ko01100	0.659037	0.590604	0.753091	-0.409104
MEDP0403	T3_positive	Deoxycytidine	Nucleotide and Its metabolites	Nucleotide and Its metabolites	228.1	227.091	[M+H]+	C9H13N3O4	-	951-77-9	13711	HMDB0000014	15698	3367	C00881	605410	311877	455518	259999	366183	765863	149570	224285	280292	332241	305803	340146	236242	290615	524261	278641	280839	213951	ko00240,ko01100,ko01232,ko02010	0.40474	0.363505	1.21988	0.286735
MEDP0426	T3_positive	Xanthurenic Acid	Organic acid and Its derivatives	Organic acid and Its derivatives	206.04	205.038	[M+H]+	C10H7NO4	-	59-00-7	5699	HMDB0000881	10072	5841	C02470	341841	6.09625e+06	7.82941e+06	8.92706e+06	6.49784e+06	8.22748e+06	5.75132e+06	8.00058e+06	6.96171e+06	6.4082e+06	7.32009e+06	7.01983e+06	6.97516e+06	2.50235e+06	7.99785e+06	9.15699e+06	9.7805e+06	9.67937e+06	ko00380	0.524556	0.430289	0.877217	-0.188994
MEDP0437	T3_positive	Ergothioneine	Organic acid and Its derivatives	Organic acid and Its derivatives	230.11	229.088	[M+H]+	C9H15N3O2S	-	497-30-3	5351619	HMDB0003045	4828	53	C05570	1.43401e+06	1.06392e+06	1.09103e+06	720475	362169	743670	1.19565e+06	536506	561274	402393	621634	637424	557377	517650	840501	471115	1.04358e+06	1.06401e+06	ko00340,ko01100	0.685409	0.24918	1.25229	0.32457
MEDP0438	T3_positive	N-Formylmethionine	Amino acid and Its metabolites	Amino acid derivatives	178.05	177.046	[M+H]+	C6H11NO3S	-	4289-98-9	439750	HMDB0001015	16552	5945	C03145	184351	71720.3	156510	172026	64331.5	96523	90989.6	284233	104328	63471.7	46369.5	229832	114897	41807.4	126278	84501	215152	125713	ko00270	0.546599	0.555985	1.16888	0.225127
MEDP0442	T3_positive	Sn-Glycero-3-Phosphocholine	Tryptamines,Cholines,Pigments	Cholines	258.11	257.103	[M+H]+	C8H20NO6P	-	28319-77-9	657272	HMDB0000086	16870	370	C00670	2.75365e+06	1.91665e+06	1.64698e+06	3.97549e+06	4.00802e+06	4.55592e+06	6.12698e+06	6.32712e+06	1.028e+07	5.3799e+06	5.83773e+06	3.85467e+06	2.85787e+06	9.25476e+06	3.30527e+06	2.33888e+07	7.58114e+06	1.15948e+07	ko00564,ko00565,ko05231	0.942765	0.160066	0.569308	-0.812719
MEDP0446P	T3_positive	Hydroxykynurenine	Amino acid and Its metabolites	Amino acid derivatives	466.201	224.08	[2M+NH4]+	C10H12N2O4	-	484-78-6	89	HMDB0000732	1547	5700	C02794	13073.1	23383.3	81842.1	69215.8	69399.4	38723.7	313009	69114.9	83652.3	181126	31796.4	421811	142879	49259.7	172420	4862.34	277844	216690	-	0.577511	0.144865	0.508053	-0.97695
MEDP0450	T3_positive	P-Aminobenzoate	Benzene and substituted derivatives	Phenolic acids	138.05	137.048	[M+H]+	C7H7NO2	-	150-13-0	978	HMDB0001392	30753	3261	C00568	347637	3.47699e+06	1.95504e+06	1.84516e+06	1.76291e+06	919829	4.08487e+06	2.83416e+06	4.24504e+06	3.52756e+06	4.27946e+06	2.43655e+06	1.84207e+06	4.19551e+06	4.35187e+06	3.2169e+06	3.68528e+06	4.3321e+06	ko00790,ko01100,ko01240	1.12919	0.0526496	0.673782	-0.569646
MEDP0453	T3_positive	Indole	Heterocyclic compounds	Indole and Its derivatives	118.07	117.058	[M+H]+	C8H7N	-	120-72-9	798	HMDB0000738	16881	286	C00463	3.09312e+07	1.53849e+07	3.23972e+07	1.89676e+07	9.67751e+06	1.35443e+07	7.7924e+06	1.62236e+07	6.51869e+06	1.21671e+07	8.07728e+06	9.54358e+06	7.72695e+06	9.13863e+06	1.39687e+07	6.97445e+06	6.48693e+06	6.43084e+06	ko00380,ko00400,ko01100,ko04974	1.31538	0.0368678	1.88087	0.911402
MEDP0454	T3_positive	Isoquinoline	Heterocyclic compounds	Heterocyclic compounds	130.07	129.058	[M+H]+	C9H7N	-	119-65-3	8405	HMDB0034244	16092	-	C06323	3.41592e+06	3.58275e+06	2.21523e+06	3.19131e+06	6.5728e+06	1.92067e+06	2.45428e+06	3.71453e+06	1.13409e+06	8.86353e+06	6.33726e+06	1.99037e+07	7.06906e+06	2.08338e+06	4.52197e+06	1.42684e+06	2.94363e+06	3.22374e+06	-	0.953925	0.144204	0.500267	-0.99923
MEDP0455	T3_positive	Dihydrojasmone	Organic acid and Its derivatives	Organic acid and Its derivatives	167.14	166.136	[M+H]+	C11H18O	-	1128-08-1	62378	HMDB0031565	-	-	-	110548	214876	266447	326191	144220	200072	329118	526497	560421	225149	370049	252595	259832	424415	416877	382405	506694	521371	-	0.83465	0.254957	0.797285	-0.326832
MEDP0456	T3_positive	Piperidine	Heterocyclic compounds	Heterocyclic compounds	86.1	85.0891	[M+H]+	C5H11N	-	110-89-4	8082	HMDB0034301	18049	-	C01746	4.52682e+07	3.42813e+07	6.6017e+07	4.87079e+07	2.36577e+07	2.29493e+07	2.00547e+07	3.56235e+07	9.97598e+06	2.14933e+07	1.55898e+07	1.01011e+07	1.64722e+07	1.84332e+07	2.46166e+07	12648276	1.41356e+07	1.53961e+07	ko04974	1.43826	0.0159708	2.05886	1.04185
MEDP0507	T3_positive	2-Hydroxycinnamic acid	Benzene and substituted derivatives	Phenolic acids	165.05	164.047	[M+H]+	C9H8O3	-	614-60-8	637540	HMDB0002641	18125	6727	C01772	4.89247e+07	3.68736e+07	7.04731e+07	5.84865e+07	2.65586e+07	2.8308e+07	2.68884e+07	5.24429e+07	1.40705e+07	3.03239e+07	1.89752e+07	1.35716e+07	22954509	2.37867e+07	3.36866e+07	17119154	1.67828e+07	1.98481e+07	ko00360,ko01100	1.37303	0.0172815	1.84232	0.881522
MEDP0513	T3_positive	Hexadecanamide	Alcohol and amines	Amines	256.26	255.256	[M+H]+	C16H33NO	-	629-54-9	69421	HMDB0012273	74475	-	-	4.65845e+07	5.0821e+07	5.89025e+07	4.4052e+07	4.60439e+07	3.9221e+07	6.36872e+07	7.30855e+07	7.37759e+07	4.48031e+07	9.285e+07	7.22153e+07	5.42029e+07	5.94795e+07	6.29578e+07	5.13195e+07	7.31523e+07	6.72023e+07	-	0.794191	0.17386	0.85816	-0.220681
MEDP0514	T3_positive	Thiamine	CoEnzyme and vitamins	CoEnzyme and vitamins	265.11	265.112	[M]+	C12H17N4OS+	-	59-43-8	1130	HMDB0000235	18385	5242	C00378	2.74741e+07	3.00785e+07	3.57758e+07	4.16656e+07	2.12873e+07	8.53922e+07	9.16469e+07	5.70429e+07	1.97689e+07	7.80342e+07	2.50716e+07	9.46292e+07	2.87667e+07	2.88076e+07	9.52006e+07	3.0098e+07	3.23569e+07	4.38145e+07	ko00730,ko01100,ko01240,ko02010,ko04122,ko04977	0.325615	0.703284	0.897879	-0.155408
MEDP0519*114	T3_positive	L-Norleucine	Amino acid and Its metabolites	Amino acids	132.1	131.095	[M+H]+	C6H13NO2	-	327-57-1	21236	HMDB0001645	18347	6334	C01933	1.73064e+07	1.20277e+07	2.04546e+07	14587379	6.23597e+06	8.92383e+06	5.71501e+06	1.2647e+07	2.70802e+06	7.22405e+06	6.12381e+06	3.61241e+06	5.8369e+06	6.43753e+06	8.30037e+06	4.35695e+06	5.07177e+06	4.844e+06	-	1.21465	0.0236171	1.94191	0.957474
MEDP0526	T3_positive	6-Dimethylaminopurine	Nucleotide and Its metabolites	Nucleotide and Its metabolites	164.09	163.086	[M+H]+	C7H9N5	-	938-55-6	3134	HMDB0000473	60281	5460	-	3.87825e+07	1.70953e+07	2.07225e+06	4.16345e+06	7.73298e+06	9.89834e+06	2.70024e+06	1.15693e+07	3.98509e+06	1.02129e+07	8.97439e+06	1.52662e+06	1.32901e+07	9.64718e+06	1.60462e+07	1.12504e+07	1.10422e+07	1.42669e+07	-	0.337463	0.963145	1.0181	0.0258831
MEDP0528	T3_positive	5-Aminosalicylic Acid	Organic acid and Its derivatives	Organic acid and Its derivatives	154.05	153.043	[M+H]+	C7H7NO3	-	89-57-6	4075	HMDB0014389	6775	-	C07138	7.89356e+06	3.13271e+06	1.39169e+07	3.12802e+06	3.10635e+06	1.33524e+06	1.05812e+06	5.34964e+06	1.57674e+06	555527	2.60363e+06	553874	391976	2.05129e+06	1.78437e+06	1.24913e+06	1.18008e+06	1.21085e+06	-	1.51883	0.0491786	3.49696	1.8061
MEDP0529	T3_positive	Indole-3-acetamide	Heterocyclic compounds	Indole and Its derivatives	175.09	174.079	[M+H]+	C10H10N2O	-	879-37-8	397	HMDB0029739	16031	-	C02693	2.46391e+06	724912	1.92546e+06	1.00217e+06	473168	594822	304180	433363	173101	345821	206069	337675	192181	246092	348827	153514	272648	280612	ko00380,ko01100	1.51894	0.0414367	3.39639	1.764
MEDP0541	T3_positive	δ-Valerolactam	Alcohol and amines	Amines	100.08	99.0684	[M+H]+	C5H9NO	-	675-20-7	12665	HMDB0011749	77761	-	-	1.77053e+08	1.20799e+08	2.26266e+08	1.20943e+08	1.35707e+08	1.3394e+08	1.07337e+08	1.89803e+08	3.08195e+07	1.91574e+08	1.68719e+08	182537073	4.90392e+07	1.52832e+08	3.89241e+07	2.32723e+07	9.29804e+07	5.94015e+07	-	0.606177	0.296938	1.29542	0.373416
MEDP0545	T3_positive	2-Pyrrolidinone	Heterocyclic compounds	Heterocyclic compounds	86.06	85.0528	[M+H]+	C4H7NO	-	616-45-5	12025	HMDB0002039	36592	6452	-	7.43274e+06	2.11264e+07	1.5949e+07	1.19987e+07	8.54533e+06	1.2755e+07	5.30034e+06	1.57238e+06	9.33845e+06	4.419e+06	1.12585e+06	3.87567e+06	3.88223e+06	934984	7.24479e+06	1.90734e+06	2.82266e+06	2.89898e+06	-	1.61061	0.00570374	3.2296	1.69135
MEDP0552	T3_positive	Alantolactone	Others	Hydrocarbon derivatives	233.15	232.146	[M+H]+	C15H20O2	-	546-43-0	72724	HMDB0035906	2540	-	C09289	137713	227052	422651	571671	148105	264640	586159	524364	1.04557e+06	797400	418284	926859	633213	410727	1.31437e+06	462535	518414	580564	-	1.1402	0.104704	0.647921	-0.626111
MEDP0555P	T3_positive	Androsterone	Hormones and hormone related compounds	Hormones and hormone related compounds	291.23	290.225	[M+H]+	C19H30O2	-	53-41-8	5879	HMDB0000031	16032	2797	C00523	416559	417675	364077	393592	385298	478168	444959	443845	339569	402588	409847	382106	373667	414875	501534	379334	425847	464323	ko00140,ko01100	0.288394	0.703391	0.981252	-0.0273041
MEDP0556	T3_positive	Herniarin	Benzene and substituted derivatives	Benzene and substituted derivatives	177.05	176.047	[M+H]+	C10H8O3	-	531-59-9	10748	HMDB0029758	5679	-	C09268	22476	1.99473e+06	726639	604390	786513	862770	973635	726602	363947	1.43746e+06	1.44993e+06	2.19451e+06	1.00369e+06	1.03381e+06	2.22181e+06	956720	799505	1.80018e+06	-	1.19209	0.0208911	0.547519	-0.869018
MEDP0560	T3_positive	Dihydrouracil	Nucleotide and Its metabolites	Nucleotide and Its metabolites	115.05	114.043	[M+H]+	C4H6N2O2	-	504-07-4	649	HMDB0000076	15901	285	C00429	636010	827606	324321	644931	1.18748e+06	1.19817e+06	754146	797480	718134	1.16871e+06	1.37726e+06	1.02513e+06	1.29497e+06	1.26527e+06	896707	674797	791197	799310	ko00240,ko00410,ko00770,ko01100	1.16575	0.0664714	0.762725	-0.390765
MEDP0574	T3_positive	Oleamide	Alcohol and amines	Amines	282.28	281.272	[M+H]+	C18H35NO	-	301-02-0	5283387	HMDB0002117	116314	-	C19670	28255.7	28255.7	28255.7	28255.7	28255.7	28255.7	28255.7	28255.7	28255.7	517288	141279	620563	594109	456636	427398	433431	552288	493849	-	2.35665	1.33E-05	0.0600215	-4.05838
MEDP0577*140	T3_positive	Carnitine isoC4:0	FA	CAR	232.15	231.147	[M+H]+	C11H21NO4	-	25518-49-4	10177002	HMDB0000736	84838	5704	C02301	793726	785770	3.07694e+06	656863	530467	404600	554980	602424	1.59526e+06	344810	757736	287091	246847	398826	346225	370024	516350	540277	ko04714	1.50849	0.0784798	2.3636	1.24099
MEDP0584	T3_positive	Pterine	Heterocyclic compounds	Pteridines and derivatives	164.06	163.049	[M+H]+	C6H5N5O	-	2236-60-4	135398660	HMDB0000802	18265	5766	C00715	401795	391410	545474	483727	288524	351024	282842	398529	267029	280412	335240	315137	259616	470557	629847	257948	249045	270621	-	0.545463	0.484485	1.11144	0.152424
MEDP0587P	T3_positive	N-Alpha-acetyllysine	Amino acid and Its metabolites	Amino acid derivatives	189.122	188.116	[M+H]+	C8H16N2O3	-	152473-69-3	192590	HMDB0000446	35704	5435	-	4.14892e+07	8.7875e+07	5.05719e+07	7.04632e+07	1.23843e+07	2.24862e+07	6.5128e+07	1.68764e+07	2.13192e+07	1.13972e+07	2.60154e+07	1.05736e+07	9.64099e+06	2.2997e+07	1.59037e+07	1.01293e+07	2.68114e+07	4.29101e+07	-	1.26022	0.0345574	2.20317	1.13958
MEDP0588	T3_positive	Ritalinic acid	Organic acid and Its derivatives	Organic acid and Its derivatives	220.13	219.126	[M+H]+	C13H17NO2	-	19395-41-6	86863	HMDB0042008	83481	-	-	431865	662437	409729	238452	55504.3	100958	58210.7	101786	89589	142847	290670	22331.8	82954.6	81042	110971	77391.2	103258	116204	-	0.842167	0.132863	2.09068	1.06397
MEDP0593	T3_positive	Thioguanine	Nucleotide and Its metabolites	Nucleotide and Its metabolites	168.03	167.027	[M+H]+	C5H5N5S	-	154-42-7	2723601	HMDB0014496	9555	-	C07648	824287	463963	566701	533391	319791	402199	290584	485378	303560	338447	323529	276218	202575	353951	371748	335800	293704	380034	ko00983	1.34179	0.0334741	1.45683	0.542833
MEDP0594	T3_positive	Dihydroactinidiolide	Aldehyde,Ketones,Esters	Esters	181.12	180.115	[M+H]+	C11H16O2	-	15356-74-8	27209	HMDB0035240	-	-	-	1.2717e+06	674739	673491	787136	437644	528006	980677	415878	399232	428798	785136	332823	436995	709473	498112	404589	644608	687250	-	0.649991	0.237657	1.25178	0.323981
MEDP0601	T3_positive	Spermidine	Alcohol and amines	Polyamines	146.17	145.158	[M+H]+	C7H19N3	-	124-20-9	1102	HMDB0001257	16610	254	C00315	1.59571e+06	3.72519e+06	1.88447e+06	1.46828e+06	4.01842e+06	1.15462e+06	1.63295e+06	1.32344e+06	4.75868e+06	1.09015e+06	1.04978e+06	899336	2.31937e+06	882159	4.04915e+06	977167	694488	839663	ko00330,ko00410,ko00480,ko01100,ko02010,ko04976	1.19419	0.116285	1.68435	0.752188
MEDP0603	T3_positive	Cuminaldehyde	Aldehyde,Ketones,Esters	Aldehydes	149.1	148.089	[M+H]+	C10H12O	-	122-03-2	326	HMDB0002214	28671	-	C06577	1.71042e+07	2.49925e+07	1.96888e+07	17581459	1.42746e+07	2.22701e+07	9.56868e+06	2.14664e+07	1.72731e+07	1.10783e+07	1.50895e+07	1.69329e+07	1.45465e+07	1.95039e+07	1.27359e+07	1.87481e+07	1.57786e+07	1.52178e+07	ko01100	0.799621	0.146435	1.1761	0.234005
MEDP0611	T3_positive	N-Acetyl-L-Histidine	Amino acid and Its metabolites	Amino acid derivatives	198.09	197.08	[M+H]+	C8H11N3O3	-	2497-02-01	75619	HMDB0032055	16437	-	C02997	6.86881e+06	1.17931e+07	9.96273e+06	7.04877e+06	9.57166e+06	9.56492e+06	1.50655e+07	5.36222e+06	5.2678e+06	5.96694e+06	1.35638e+07	7.37761e+06	4.61624e+06	8.17166e+06	1.18504e+07	8.87318e+06	3.03213e+07	3.39451e+07	-	0.582757	0.220482	0.645665	-0.631143
MEDP0627	T3_positive	Isonicotinic acid	Organic acid and Its derivatives	Organic acid and Its derivatives	124.04	123.032	[M+H]+	C6H5NO2	-	55-22-1	5922	HMDB0060665	6032	-	C07446	144199629	3.90878e+08	1.47338e+08	1.8237e+08	230921180	2.10024e+08	1.75556e+08	1.59239e+08	2.10885e+08	2.01677e+08	199885939	1.78765e+08	1.97516e+08	2.0085e+08	2.3211e+08	1.74926e+08	492245107	1.77364e+08	ko00983	0.37765	0.596904	0.90078	-0.150753
MEDP0637	T3_positive	Phe-Pro	Amino acid and Its metabolites	Amino acid derivatives	263.14	262.132	[M+H]+	C14H18N2O3	-	7669-65-0	7020642	HMDB0011177	74750	-	-	4.46598e+07	2.08082e+07	2.70699e+07	2.75766e+07	1.26145e+07	1.92629e+07	5.43545e+06	6.44482e+06	5.97177e+06	2.91667e+07	5.30804e+06	1.76174e+07	1.71659e+07	5.60102e+06	2.80732e+07	1.13093e+07	3.92922e+06	3.71754e+06	-	0.582764	0.346255	1.39344	0.47865
MEDP0652	T3_positive	Methyl-cinnamate	Benzene and substituted derivatives	Benzene and substituted derivatives	163.08	162.068	[M+H]+	C10H10O2	-	103-26-4	637520	HMDB0033833	-	-	C06358	1.04207e+06	1.12551e+06	1.32609e+06	1.11818e+06	1.06671e+06	944924	1.10011e+06	1.06054e+06	1.61259e+06	1.1346e+06	1.28085e+06	1.18285e+06	1.24196e+06	1.21366e+06	1.16587e+06	1.09478e+06	1.20638e+06	1.17454e+06	-	0.347413	0.641361	0.972065	-0.0408755
MEDP0658	T3_positive	Ethyl-dodecanoate	Alcohol and amines	Amines	229.22	228.209	[M+H]+	C14H28O2	-	106-33-2	7800	HMDB0033788	-	-	-	3.95844e+06	3.83589e+06	4.12358e+06	4.0093e+06	4.31001e+06	3.82163e+06	3.24316e+06	4.36716e+06	3.94209e+06	3.92835e+06	4.01429e+06	4.3779e+06	3.96036e+06	4.02051e+06	3.75392e+06	4.08825e+06	3.96494e+06	4.26245e+06	-	0.383619	0.514324	0.979112	-0.0304545
MEDP0663	T3_positive	3-Methyl-1-butylamine	Alcohol and amines	Amines	88.11	87.1048	[M+H]+	C5H13N	-	107-85-7	7894	HMDB0031659	43689	-	C02640	37871.2	322775	444034	142156	86230.6	93568.1	98494.9	76457.1	77173.7	7574.24	7574.24	7574.24	7574.24	7574.24	7574.24	7574.24	7574.24	7574.24	-	2.27348	0.0126864	20.2259	4.33813
MEDP0664	T3_positive	L-Tyrosine methyl ester	Amino acid and Its metabolites	Amino acid derivatives	196.1	195.09	[M+H]+	C10H13NO3	-	1080-06-4	70652	HMDB0029217	17215	-	C03404	3.31576e+06	6.6861e+06	5.21884e+06	6.1524e+06	1.48986e+06	3.26436e+06	2.11853e+06	767223	1.53064e+06	3.24036e+06	1.01331e+06	2.01625e+06	2.38034e+06	1.56575e+06	1.91166e+06	2.00183e+06	1.09005e+06	1.26373e+06	-	0.929258	0.0672629	1.85301	0.889872
MEDP0668	T3_positive	m-Cresol	Benzene and substituted derivatives	Phenolics	109.06	108.058	[M+H]+	C7H8O	-	108-39-4	342	HMDB0002048	17231	-	C01467	2.56972e+06	2.13171e+06	2.47504e+06	2.55911e+06	2.54077e+06	2.68867e+06	2.82618e+06	2.8997e+06	2.80631e+06	3.20475e+06	2.94934e+06	2.05677e+06	2.60477e+06	2.42822e+06	3.34038e+06	2.38218e+06	2.99069e+06	3.09784e+06	-	0.546987	0.311526	0.937828	-0.0926053
MEDP0677*229	T3_positive	Butylamine	Alcohol and amines	Amines	74.1	73.0891	[M+H]+	C4H11N	-	109-73-9	8007	HMDB0031321	43799	-	-	2.10788e+06	1.17536e+06	2.31961e+06	1.95862e+06	1.18124e+06	1.19125e+06	1.02334e+06	1.37731e+06	644876	934136	743200	618524	1.27695e+06	1.31483e+06	1.07866e+06	1.66416e+06	752322	772199	-	1.04679	0.0735721	1.41775	0.503605
MEDP0685*235	T3_positive	Methylcysteine	Amino acid and Its metabolites	Amino acids	136.04	135.035	[M+H]+	C4H9NO2S	-	7728-98-5	225710	HMDB0002108	45658	6490	C22040	6.78594e+07	1.83966e+07	2.55669e+07	2.38064e+07	2.45161e+07	2.18113e+07	1.51839e+08	1.26013e+07	5.98343e+07	1.23605e+08	9.23399e+07	2.31418e+07	5.3102e+07	103340874	1.3146e+08	6.47199e+07	1.85019e+08	192447494	ko02010	1.42952	0.0203547	0.419151	-1.25446
MEDP0686	T3_positive	2-Acetylfuran	Heterocyclic compounds	Heterocyclic compounds	111.04	110.037	[M+H]+	C6H6O2	-	1192-62-7	14505	HMDB0033127	59983	-	-	2.1295e+06	1.84362e+06	4.47234e+06	3.73007e+06	3.33451e+06	3.88062e+06	9.97217e+06	1.75757e+06	3.59367e+06	4.10429e+06	2.96343e+06	6279169	4.99058e+06	4.70142e+06	2.82796e+06	2.5456e+06	3.7418e+06	3.18822e+06	-	0.403492	0.941061	0.98222	-0.0258826
MEDP0687	T3_positive	2-Acetyl-5-methylfuran	Heterocyclic compounds	Heterocyclic compounds	125.06	124.052	[M+H]+	C7H8O2	-	1193-79-9	14514	HMDB0035226	562752	-	-	646217	975006	772679	846048	1.1598e+06	885101	761991	1.65282e+06	1.20725e+06	870383	1.28512e+06	1.03441e+06	691836	932947	1.24694e+06	892126	1.2568e+06	1.08626e+06	-	0.332125	0.731181	0.958059	-0.061813
MEDP0688	T3_positive	Benzophenone	Benzene and substituted derivatives	Benzene and substituted derivatives	183.08	182.073	[M+H]+	C13H10O	-	119-61-9	3102	HMDB0032049	41308	-	C06354	79907.5	84031.7	134146	135593	103791	90810.2	89399.5	138197	96642.3	140590	110446	101106	152795	84822.6	135630	128393	108550	137173	-	0.866796	0.148981	0.866315	-0.207037
MEDP0689	T3_positive	Tranexamic Acid	Organic acid and Its derivatives	Organic acid and Its derivatives	158.12	157.11	[M+H]+	C8H15NO2	-	1197-18-8	5526	-	-	-	C12535	238814	253847	90608.9	107302	98505.9	184112	217458	40938.7	350549	108324	80056.1	117767	85028.7	109756	160172	135817	140715	109926	-	0.689961	0.115462	1.5103	0.594837
MEDP0692	T3_positive	Triethylamine	Others	Hydrocarbon derivatives	102.13	101.12	[M+H]+	C6H15N	-	121-44-8	8471	HMDB0032539	35026	-	C14691	2.21094e+06	1.78903e+06	2.70876e+06	2.10686e+06	1.07829e+06	689021	627136	1.54105e+06	857310	1.56001e+06	954866	1.10253e+06	838256	1.16068e+06	1.16086e+06	496575	470030	833444	-	0.992278	0.0648316	1.58657	0.665911
MEDP0707	T3_positive	2-Pentadecanone	Aldehyde,Ketones,Esters	Ketones	227.24	226.23	[M+H]+	C15H30O	-	2345-28-0	61303	HMDB0031081	-	-	-	1.8564e+06	1.55118e+06	1.81149e+06	1.66675e+06	1.83096e+06	1.6502e+06	1.79932e+06	1.85596e+06	1.88532e+06	1.78808e+06	2.81408e+06	2.2176e+06	1585962	1.56334e+06	1.86577e+06	1.92603e+06	1.59318e+06	2.04469e+06	-	0.655567	0.26011	0.914296	-0.129266
MEDP0711	T3_positive	4-Ethyl-2-methoxyphenol	Benzene and substituted derivatives	Phenolics	153.09	152.084	[M+H]+	C9H12O2	-	2785-89-9	62465	HMDB0040175	-	-	-	40656.1	196614	230360	286851	172192	96198.5	162006	405718	297732	199749	199178	247452	185802	153413	227292	273082	195254	239367	-	0.45295	0.928313	0.983203	-0.0244395
MEDP0716	T3_positive	cis-Citral	Aldehyde,Ketones,Esters	Aldehydes	153.13	152.12	[M+H]+	C10H16O	-	5392-40-5	643779	HMDB0035092	29020	-	C01499	256889	195416	282715	204322	185099	164203	251537	118379	82792.5	181558	230948	218067	256609	496485	201039	208988	156630	206100	-	0.784534	0.26798	0.807519	-0.308432
MEDP0729	T3_positive	Barbituric acid	Heterocyclic compounds	Heterocyclic compounds	129.03	128.022	[M+H]+	C4H4N2O3	-	67-52-7	6211	HMDB0041833	16294	-	C00813	2.47924e+06	3.5147e+06	4.59161e+06	3.66682e+06	2.23369e+06	520624	3.57607e+06	3.73578e+06	419534	657058	341018	2.89322e+06	791678	919357	3.6123e+06	843356	2.66832e+06	787192	ko00240,ko01100	0.901141	0.0668835	1.83062	0.872331
MEDP0734	T3_positive	2-Aminophenol	Benzene and substituted derivatives	Phenolics	110.06	109.053	[M+H]+	C6H7NO	-	95-55-6	5801	-	-	-	C01987	622591	489627	402299	464759	633438	733630	375128	699159	582288	893208	286520	1.06159e+06	661375	392732	600886	454134	489303	546887	ko00380,ko01100	0.0925229	0.65213	0.928765	-0.106615
MEDP0745	T3_positive	Creosol	Benzene and substituted derivatives	Phenolics	139.08	138.068	[M+H]+	C8H10O2	-	93-51-6	7144	HMDB0032136	-	-	-	8.03077e+06	4.86484e+06	5.48972e+06	5.21773e+06	6.60307e+06	4.1141e+06	3.46512e+06	5.85177e+06	3.2982e+06	4.02896e+06	4.04959e+06	4.36994e+06	3.71948e+06	4.05201e+06	3.54708e+06	5.00096e+06	5.06083e+06	5.31096e+06	-	0.848905	0.142789	1.19917	0.262037
MEDP0759	T3_positive	18β-Glycyrrhetinic acid	Others	Hydrocarbon derivatives	471.35	470.34	[M+H]+	C30H46O4	-	471-53-4	10114	HMDB0011628	30853	-	C02283	1.23789e+07	1.5582e+07	1.36647e+07	1.00451e+07	1.29879e+07	1.42663e+07	7.61389e+06	1.17767e+07	5.19133e+06	1.08448e+07	9.24432e+06	1.13837e+07	8.02071e+06	1.25646e+07	9.68457e+06	1.06494e+07	1.39044e+07	1.17069e+07	-	0.0828729	0.636112	1.05615	0.0788194
MEDP0760	T3_positive	9-Fluorenone	Aldehyde,Ketones,Esters	Ketones	181.06	180.058	[M+H]+	C13H8O	-	486-25-9	10241	-	-	-	C06712	281026	198515	218323	232594	270105	217641	164648	201872	255691	445892	160031	375821	226280	213064	217598	234274	216338	219614	ko01100	0.449305	0.385838	0.883712	-0.178352
MEDP0765	T3_positive	3-(Methylthio)-1-propanol	Alcohol and amines	Alcohols	107.05	106.045	[M+H]+	C4H10OS	-	505-10-2	10448	HMDB0031716	49019	-	-	1.45331e+07	1.22827e+07	1.19829e+07	1.31105e+07	6.28953e+06	5.84432e+06	5.0273e+06	3.93691e+06	5.94075e+06	8.96817e+06	1.4689e+07	7.83569e+06	8.59888e+06	5.26029e+06	1.06254e+07	5.93648e+06	4.66095e+06	9.38684e+06	-	0.00786105	0.848882	1.03931	0.0556315
MEDP0781	T3_positive	2-Undecanone	Aldehyde,Ketones,Esters	Ketones	171.17	170.167	[M+H]+	C11H22O	-	112-12-9	8163	HMDB0033713	17700	-	C01875	2.45896e+06	8.63671e+06	5.30936e+06	4.91061e+06	4.1487e+06	6.16149e+06	7.17897e+06	14725931	1.4142e+07	1.01324e+07	1.77206e+07	8.51089e+06	7.72171e+06	1.04602e+07	1.05417e+07	7.48595e+06	1.2181e+07	1.1418e+07	-	1.17397	0.0934624	0.70366	-0.507049
MEDP0789	T3_positive	2-Pentyl-3-phenyl-2-propenal	Aldehyde,Ketones,Esters	Aldehydes	203.14	202.136	[M+H]+	C14H18O	-	122-40-7	1623625	HMDB0031313	32318	-	C12288	4.66936e+06	5.09889e+06	3.82621e+06	3.08528e+06	5.01643e+06	3.36498e+06	3.02922e+06	4.96782e+06	8.02951e+06	3.91251e+06	1.00582e+07	4.01227e+06	3.98288e+06	4.67219e+06	3.53448e+06	4.80063e+06	5.97693e+06	6.44628e+06	-	0.460326	0.425419	0.866894	-0.206072
MEDP0790	T3_positive	4-Methoxybenzaldehyde	Benzene and substituted derivatives	Benzene and substituted derivatives	137.06	136.052	[M+H]+	C8H8O2	-	123-11-5	31244	HMDB0029686	366673	-	C10761	1.20073e+06	2.33661e+06	1.36504e+06	1.33887e+06	1.66087e+06	3.64475e+06	1.11459e+06	2.0753e+06	2.63485e+06	934067	1.17107e+06	567841	1.23549e+06	1.73854e+06	1.35486e+06	1.26837e+06	1.59334e+06	1.85084e+06	-	1.14785	0.0650604	1.48292	0.568446
MEDP0791*107	T3_positive	4-Aminophenol	Benzene and substituted derivatives	Phenolics	110.06	109.053	[M+H]+	C6H7NO	-	123-30-8	403	HMDB0001169	17602	6051	C02372	1.34044e+07	892073	6.09254e+06	3.20948e+06	644951	4.43693e+06	821024	4.33266e+06	1.01197e+06	4.68307e+06	2.06199e+06	4.74344e+06	4.42288e+06	766033	1.37262e+06	640145	471392	510697	-	0.587479	0.284601	1.77133	0.824829
MEDP0798	T3_positive	1-Naphthylamine	Benzene and substituted derivatives	Benzene and substituted derivatives	144.08	143.073	[M+H]+	C10H9N	-	134-32-7	8640	-	-	-	C14790	315273	485180	361237	231422	60553.7	99962.2	88832.7	154409	86366.2	122528	141580	35215.1	60908.8	96966	90146.4	103432	138108	104941	ko00980	1.13116	0.0599224	2.10694	1.07515
MEDP0821	T3_positive	6-Methylnicotinamide	Heterocyclic compounds	Pteridines and derivatives	137.07	136.064	[M+H]+	C7H8N2O	-	6960-22-1	96351	HMDB0013704	88954	-	-	3.88361e+07	4.2585e+07	1.62403e+07	3.83118e+07	1.86528e+07	4.88558e+07	6.35273e+06	5.60254e+07	1.11469e+07	2.84938e+07	4.26698e+07	1.14556e+07	2.36096e+07	2.62312e+07	6.40826e+07	1.51886e+07	1.20205e+07	1.08174e+07	-	0.206558	0.581596	1.18092	0.239909
MEDP0823	T3_positive	(R)-2-Hydroxy-3-phenylpropionic acid	Organic acid and Its derivatives	Organic acid and Its derivatives	167.07	166.063	[M+H]+	C9H10O3	-	7326-19-4	643327	HMDB0000563	43065	5547	C05607	730886	471576	957000	515053	862526	369848	546604	1.07859e+06	438563	982555	855189	759919	701804	674053	454939	846212	800887	772857	ko00360,ko01100	0.708747	0.33539	0.871829	-0.197884
MEDP0859*245	T3_positive	Gly-Phe	Amino acid and Its metabolites	Amino acid derivatives	223.11	222.1	[M+H]+	C11H14N2O3	-	3321-03-07	92953	HMDB0028848	-	-	C00107	33385381	2.478e+07	2.54124e+07	2.19453e+07	1.42718e+07	1.89619e+07	9.4965e+06	1.5515e+07	5.56602e+06	2.23213e+07	7.08833e+06	1.89701e+07	1.96392e+07	1.01352e+07	2.00863e+07	9.73582e+06	4.74166e+06	5.51839e+06	ko02010	0.794762	0.146017	1.43217	0.518199
MEDP0868*104	T3_positive	N-Methylalanine	Amino acid and Its metabolites	Amino acid derivatives	104.07	103.063	[M+H]+	C4H9NO2	-	3913-67-5	5288725	HMDB0094692	17519	-	C02721	2.76213e+07	5.28359e+07	2.48312e+07	2.31893e+07	1.59223e+07	2.3798e+07	1.30565e+07	3.01205e+07	7.08148e+06	1.31919e+07	2.15624e+07	1.36738e+07	1.43483e+07	2.7211e+07	1.53832e+07	1.52043e+07	2.07489e+07	2.07506e+07	-	0.547574	0.204556	1.34788	0.43069
MEDP0874	T3_positive	Hypaphorine	Organic acid and Its derivatives	Organic acid and Its derivatives	247.14	246.137	[M+H]+	C14H18N2O2	-	487-58-1	442106	HMDB0061115	5832	-	C09213	435214	969985	736050	720335	449590	755484	569041	1.05286e+06	819921	628229	493502	643131	460788	538719	674853	511565	519991	588396	-	1.05854	0.0577727	1.28647	0.363418
MEDP0876	T3_positive	O-Succinyl-L-Homoserine	Amino acid and Its metabolites	Amino acid derivatives	220.08	219.074	[M+H]+	C8H13NO6	-	1492-23-5	439406	-	-	-	C01118	68631.3	310877	133816	175992	342729	327820	352678	311544	239455	455563	110749	481875	234923	142864	604866	236275	413215	392780	ko00270,ko00920,ko01100,ko01230	0.646567	0.192905	0.736564	-0.441117
MEDP0878*123	T3_positive	N-Methyl-L-Glutamate	Amino acid and Its metabolites	Amino acid derivatives	162.08	161.069	[M+H]+	C6H11NO4	-	35989-16-3	439377	HMDB0062660	16440	-	C01046	5.129e+06	8.27161e+06	1.41408e+07	1.53782e+07	7.72154e+06	1.57211e+07	4.25528e+06	5.07603e+06	4.34727e+06	4.52201e+06	3771020	1.04371e+07	5.17825e+06	4.71222e+06	8.62072e+06	3.71827e+06	4.87172e+06	5.06824e+06	ko01100	0.951374	0.0971904	1.57252	0.653082
MEDP0882	T3_positive	Thiamine-Monophosphate	Heterocyclic compounds	Heterocyclic compounds	345.08	345.079	[M]+	C12H18N4O4PS+	-	273724-21-3	3382778	HMDB0002666	37574	3488	C01081	148429	142109	29894.5	215931	153098	225673	228082	216729	1.3138e+06	200053	170950	320057	100600	150965	244460	232289	229226	316213	ko00730,ko01100,ko01240	0.167821	0.563403	1.36081	0.444468
MEDP0883	T3_positive	2,4-Dihydroxypteridine	Heterocyclic compounds	Pteridines and derivatives	165.04	164.033	[M+H]+	C6H4N4O2	-	487-21-8	10250	-	-	-	C03212	628856	333363	446930	599190	225670	391599	239503	505439	176372	283601	183912	244066	188864	233828	314067	186821	249944	248180	-	1.33824	0.0214159	1.66266	0.733492
MEDP0884	T3_positive	L-Methionine Sulfoximine	Amino acid and Its metabolites	Amino acid derivatives	181.06	180.057	[M+H]+	C5H12N2O3S	-	15985-39-4	89034	HMDB0029430	47833	-	C03510	18685	20380.9	45147.8	34447	6634.01	34789.8	49174.1	129462	64180.1	21289.5	27997.9	26892.3	36072	90198.3	41917	90257.4	47707.4	50814.3	-	0.391863	0.82381	0.930173	-0.104429
MEDP0886	T3_positive	N-Amidino-L-Aspartate	Amino acid and Its metabolites	Amino acid derivatives	176.07	175.059	[M+H]+	C5H9N3O4	-	6133-30-8	439918	HMDB0003157	17072	10	C03139	4.50195e+06	3.52084e+06	1.0031e+06	1.28191e+06	2.53727e+06	5.14892e+06	4.05354e+06	1.08428e+06	1.94627e+06	1.49048e+06	2.86703e+06	1.02212e+06	1.81505e+06	2.01855e+06	1.73893e+06	2.65576e+06	2.8261e+06	4.59879e+06	-	0.24542	0.488164	1.19233	0.253784
MEDP0890	T3_positive	Lumichrome	Heterocyclic compounds	Heterocyclic compounds	243.09	242.08	[M+H]+	C12H10N4O2	-	1086-80-2	5326566	-	-	-	C01727	1.31756e+07	2.51729e+07	3.86484e+07	3.58344e+07	1.26e+07	1.34836e+07	6.4057e+07	5.48384e+07	3.45089e+07	9.55929e+07	4.1656e+07	1.06299e+08	6.58219e+07	4.09837e+07	9.49152e+07	4.47348e+07	8.61396e+07	7.83532e+07	ko00740	1.65389	0.00166294	0.446632	-1.16284
MEDP0891	T3_positive	L-Tryptophanamide	Amino acid and Its metabolites	Amino acid derivatives	204.11	203.106	[M+H]+	C11H13N3O	-	20696-57-5	439356	HMDB0013318	791437	-	C00977	842805	336236	881479	422700	286559	438144	213595	397806	95579.4	340292	157553	283919	235612	212538	315269	133967	140605	158347	-	1.15463	0.0433936	1.97912	0.98486
MEDP0894	T3_positive	3-Methoxytyramine	Benzene and substituted derivatives	Phenolics	168.1	167.095	[M+H]+	C9H13NO2	-	1477-68-5	1669	HMDB0000022	742324	5094	C05587	228678	435764	237629	242277	444263	591012	1.17758e+06	354744	551262	403915	285033	579284	515045	334348	417785	245332	504134	439024	ko00350,ko01100,ko04728	0.0664884	0.581744	1.14482	0.195127
MEDP0895	T3_positive	Dethiobiotin	CoEnzyme and vitamins	CoEnzyme and vitamins	215.14	214.132	[M+H]+	C10H18N2O3	-	533-48-2	445027	HMDB0003581	42280	3351	C01909	291273	447266	643981	1.22954e+06	259690	458033	504407	1.31231e+06	652371	1.15943e+06	504101	1.31944e+06	623534	442308	655319	359039	497535	548716	ko00780,ko01100,ko01240	0.325114	0.840128	0.949169	-0.0752637
MEDP0898	T3_positive	Pyridoxal	Heterocyclic compounds	Pteridines and derivatives	168.07	167.058	[M+H]+	C8H9NO3	-	66-72-8	1050	HMDB0001545	17310	6312	C00250	1.39347e+06	4.25013e+06	3.24099e+06	3.34593e+06	7.29455e+06	5.34974e+06	3.5647e+06	4.31752e+06	5.3062e+06	4.34472e+06	3.56538e+06	5.89856e+06	3.43317e+06	3.44055e+06	4.9332e+06	3.20545e+06	4.57314e+06	5.32558e+06	ko00750,ko01100,ko01240,ko04977	0.314608	0.910847	0.983044	-0.0246714
MEDP0899*119	T3_positive	3-Methyladenine	Nucleotide and Its metabolites	Nucleotide and Its metabolites	150.08	149.07	[M+H]+	C6H7N5	-	5142-23-4	135398661	HMDB0011600	38635	-	C00913	1.4405e+06	1.33955e+06	2.0131e+06	1.54688e+06	620461	907868	534059	1.05717e+06	267824	938061	613483	613711	1.12914e+06	936513	1.28393e+06	603713	757881	542273	-	0.408153	0.23667	1.3112	0.390887
MEDP1001	T3_positive	Delta-Hexalactone	Aldehyde,Ketones,Esters	Esters	115.08	114.068	[M+H]+	C6H10O2	-	823-22-3	13204	HMDB0000453	589927	5442	-	6.80092e+06	2.39541e+06	1.36251e+07	1.55862e+07	3.30533e+06	1.63461e+06	1.94058e+06	2.30146e+06	2.71217e+06	1.42552e+06	5.01415e+06	1.72107e+06	1.65561e+06	1.13969e+07	3.23676e+06	2.25651e+06	2.81973e+06	3.86124e+06	-	0.459088	0.379343	1.50661	0.591303
MEDP1002*237	T3_positive	Acetylcholine	Alcohol and amines	Polyamines	146.12	145.11	[M+H]+	C7H15NO2	-	60-31-1	187	HMDB0000895	15355	57	C08201	3.66344e+07	1.15009e+08	6.43482e+07	5.46021e+07	6.90988e+07	8.42341e+07	1.0592e+08	5.35315e+07	3.00927e+07	4.62048e+07	1.34836e+07	2.90001e+07	7.67535e+07	3.15914e+07	2.41233e+07	3.50992e+07	2.68836e+07	2.7866e+07	-	1.49081	0.0109817	1.97254	0.980053
MEDP1013	T3_positive	γ-Glu-Cys	Amino acid and Its metabolites	Small Peptide	251.07	250.062	[M+H]+	C8H14N2O5S	-	636-58-8	123938	HMDB0001049	17515	5966	C00669	571920	648851	728835	893139	568167	1.02374e+06	331165	653998	449669	803657	220015	622339	479328	332939	727152	364240	383646	522299	ko00480,ko01100,ko01240,ko04216	0.926837	0.119815	1.31732	0.397608
MEDP1019	T3_positive	2-Aminoisobutyric Acid	Amino acid and Its metabolites	Amino acid derivatives	104.07	103.063	[M+H]+	C4H9NO2	-	62-57-7	6119	HMDB0001906	27971	37	C03665	904766	2.76972e+06	743136	858945	341699	762995	771046	1.46011e+06	314322	447976	444921	361015	289616	671640	464552	320212	611802	643713	-	1.22085	0.0720076	2.09772	1.06882
MEDP1022*153	T3_positive	Thr-Phe	Amino acid and Its metabolites	Small Peptide	267.13	266.127	[M+H]+	C13H18N2O4	-	16875-27-7	4099799	HMDB0029068	-	-	C00107	3.06202e+06	5.01933e+06	4.47075e+06	5.33997e+06	2.59474e+06	3.25802e+06	1.28389e+06	1.56757e+06	1.05154e+06	3.2592e+06	1.05591e+06	2.94347e+06	2.05955e+06	2.4904e+06	2.26242e+06	1.16159e+06	554114	655224	ko02010	0.947709	0.0696628	1.68155	0.749791
MEDP1023	T3_positive	Trp-Glu	Amino acid and Its metabolites	Small Peptide	334.14	333.132	[M+H]+	C16H19N3O5	-	36099-95-3	7009663	HMDB0029082	-	-	C00107	818193	1.79703e+06	1.83616e+06	1.83899e+06	560196	629824	313262	372962	226485	917268	332404	676033	523297	408966	579336	360378	199454	222521	ko02010	0.893632	0.0861242	1.98905	0.992078
MEDP1025P	T3_positive	2-[(2-Amino-3-phenylpropanoyl)amino]-3-methylbutanoic acid	Amino acid and Its metabolites	Amino acid derivatives	265.154	264.147	[M+H]+	C14H20N2O3	-	-	4096934	HMDB0029134	-	-	-	4.87634e+06	7.96294e+06	1.13972e+07	1.04748e+07	7.57486e+06	5.93721e+06	2.18903e+06	6270093	1.65794e+06	8.02444e+06	5.46998e+06	9.84142e+06	5.6653e+06	5.25732e+06	6.10316e+06	4.2812e+06	2.1648e+06	2.47481e+06	-	0.168808	0.474783	1.1838	0.243421
MEDP1027	T3_positive	3-Hydroxy-2-methyl-4H-pyran-4-one	Heterocyclic compounds	Heterocyclic compounds	127.04	126.032	[M+H]+	C6H6O3	-	118-71-8	8369	HMDB0030776	142577	-	C11918	648270	385283	686615	633954	503255	564082	320178	755051	769601	583004	726963	640359	451555	700846	583202	618516	687026	594866	-	0.424812	0.558443	0.942709	-0.0851163
MEDP1029	T3_positive	Hispidol	Heterocyclic compounds	Heterocyclic compounds	255.07	254.058	[M+H]+	C15H10O4	-	5786-54-9	5281254	HMDB0033153	5731	-	C08644	143550	724115	1.17703e+06	3.27155e+06	489865	822588	1.01396e+06	2.53425e+06	288565	1.2205e+07	3.77804e+06	2.10584e+07	3.95605e+06	3.20488e+06	6.59025e+06	1.86793e+06	2.55409e+06	2.27315e+06	-	1.82052	0.0397052	0.182047	-2.45762
MEDP1032	T3_positive	Salicylaldehyde	Benzene and substituted derivatives	Benzene and substituted derivatives	105.03	122.037	[M-H2O+H]+	C7H6O2	-	1990-02-08	6998	HMDB0034170	16008	-	C06202	5.83433e+06	4.28536e+06	4.17352e+06	4.46309e+06	2.21489e+06	4.69217e+06	3.82802e+06	5.02178e+06	5.15756e+06	1.86164e+07	7.24476e+06	6.0025e+06	2.63963e+06	4.82419e+06	5.25432e+06	3.53197e+06	4.76704e+06	5.77337e+06	ko01100	0.801103	0.22452	0.676349	-0.56416
MEDP1033	T3_positive	Benzaldehyde	Benzene and substituted derivatives	Benzene and substituted derivatives	107.05	106.042	[M+H]+	C7H6O	-	100-52-7	240	HMDB0006115	17169	-	C00261	5.89518e+07	5.018e+07	6.7427e+07	6.22887e+07	29811733	3.77569e+07	2.66789e+07	3.86e+07	1.071e+07	2.66297e+07	1.95896e+07	1.28429e+07	2.14249e+07	2.30246e+07	3.48476e+07	2.073e+07	1.4588e+07	1.7076e+07	ko01100	1.38205	0.00924271	2.00471	1.00339
MEDP1045	T3_positive	Biliverdin	Tryptamines,Cholines,Pigments	Pigments	583.26	582.248	[M+H]+	C33H34N4O6	-	114-25-0	5280353	HMDB0001008	17033	5938	C00500	2.78316e+07	6.3647e+06	328914	175658	1.10142e+07	3.35057e+07	1.74578e+06	1.02844e+06	4.03839e+06	3.64207e+06	332913	6.61794e+06	1.06934e+07	1.14463e+06	2.01061e+06	1.98511e+06	714647	849760	ko00860,ko01100	0.474396	0.170153	3.0736	1.61993
MEDP1059	T3_positive	2-Picolinic Acid	Heterocyclic compounds	Pteridines and derivatives	124.04	123.032	[M+H]+	C6H5NO2	-	98-98-6	1018	HMDB0002243	28747	-	C10164	1.11401e+07	1.00635e+07	9.04542e+06	1.17991e+07	1.64644e+07	2.03015e+07	1.3365e+07	9.2708e+06	9.98977e+06	9.32786e+06	1.03507e+07	1.35473e+07	6.83928e+06	9.29087e+06	2.23229e+07	6.57884e+06	1.36328e+07	1.59405e+07	ko00380,ko01100	0.221242	0.85046	1.03347	0.0474897
MEDP1060	T3_positive	Hydroxyquinoline	Heterocyclic compounds	Heterocyclic compounds	146.06	145.053	[M+H]+	C9H7NO	-	148-24-3	1923	-	-	-	C19434	3.92576e+07	1.81988e+07	4.97939e+07	2.41172e+07	9.4008e+06	1.4723e+07	9.82686e+06	2.291e+07	6.39695e+06	1.41092e+07	6.87185e+06	1.07222e+07	1.24378e+07	7.3684e+06	1.9237e+07	6.51582e+06	5.19475e+06	5.1583e+06	-	1.31467	0.0427907	2.22136	1.15144
MEDP1062	T3_positive	S-Methyl thioacetate	Aldehyde,Ketones,Esters	Esters	91.02	90.0139	[M+H]+	C3H6OS	-	1534-08-3	73750	-	-	-	-	3.74169e+06	2.58964e+06	4.45679e+06	2.96865e+06	1.36971e+06	1.90267e+06	1.35102e+06	2.86494e+06	961705	1.88257e+06	1.21995e+06	1.18367e+06	934188	1.40522e+06	1.58967e+06	835250	1.0498e+06	1.11137e+06	-	1.48649	0.014431	1.98068	0.985998
MEDP1063	T3_positive	Indole-5-carboxylic acid	Heterocyclic compounds	Indole and Its derivatives	162.05	161.048	[M+H]+	C9H7NO2	-	1670-81-1	74280	-	-	-	-	441041	265402	581575	308442	726024	311339	207144	362405	168905	2.00898e+06	387732	662175	723892	228880	520727	176295	531262	412056	-	0.781244	0.218376	0.596652	-0.745037
MEDP1072P	T3_positive	7-Methylguanosine	Nucleotide and Its metabolites	Nucleotide and Its metabolites	281.149	297.107	[M+HCOO+2H]+	C11H15N5O5	-	20244-86-4	135445750	HMDB0001107	20794	6008	-	3.91076e+06	3.78188e+06	2.61543e+06	2.55158e+06	2.47976e+06	3.89507e+06	1.70047e+06	2.39777e+06	1.23936e+06	2.74644e+06	1.53083e+06	4.25476e+06	2.41532e+06	1.57638e+06	3.33347e+06	1.44267e+06	938911	994371	-	0.767241	0.248499	1.27759	0.353424
MEDP1073*124	T3_positive	6-O-methylguanine	Nucleotide and Its metabolites	Nucleotide and Its metabolites	166.07	165.065	[M+H]+	C6H7N5O	-	20535-83-5	65275	-	-	-	-	3.93186e+07	1.82431e+07	2.39405e+07	1.8482e+07	2.53764e+07	3.8192e+07	2.01993e+07	3.94286e+07	1.04105e+07	2.40699e+07	2.73687e+07	3.29849e+07	2.12685e+07	1.9063e+07	4.12033e+07	9.85359e+06	2.20319e+07	2.38402e+07	-	0.0811164	0.777546	1.05371	0.0754796
MEDP1076*162	T3_positive	Kojibiose	Others	Others	325.11	342.116	[M-H2O+H]+	C12H22O11	-	2140-29-6	164939	HMDB0011742	33020	-	C19632	150764	117055	103706	85241.6	130222	147233	124901	134451	333641	217364	173208	429757	236030	111301	288245	67413.9	114072	167002	-	0.61716	0.247995	0.735546	-0.443112
MEDP1077	T3_positive	2'-O-methyladenosine	Nucleotide and Its metabolites	Nucleotide and Its metabolites	282.12	281.112	[M+H]+	C11H15N5O4	-	2140-79-6	102213	HMDB0004326	119928	-	C04779	353350	112355	202253	247448	149324	193877	346744	716491	451949	309122	259295	354693	285238	472127	400334	309818	229251	334064	-	0.542804	0.772022	0.939013	-0.0907822
MEDP1080	T3_positive	Gly-Trp	Amino acid and Its metabolites	Small Peptide	262.12	261.111	[M+H]+	C13H15N3O3	-	2390-74-1	92181	HMDB0028852	-	-	C00107	1.18311e+06	1.20601e+06	2.12655e+06	1.22385e+06	672338	898222	520675	1.76484e+06	472799	1.67057e+06	586869	990677	822327	554193	1.25872e+06	546578	487229	534871	ko02010	0.705389	0.226312	1.35109	0.434126
MEDP1084	T3_positive	Carnitine C12:0	FA	CAR	344.28	343.272	[M+H]+	C19H37NO4	-	25518-54-1	168381	-	-	-	C02301	344766	360326	89034	207633	115398	216045	133614	43776	87324.9	75669.9	31691.3	62682.2	230717	32291.6	31687.4	27734.1	9734.03	52011.6	ko04714	1.53317	0.0204563	2.88319	1.52766
MEDP1086	T3_positive	Ethylazine	Alcohol and amines	Polyamines	368.03	345.037	[M+Na]+	C12H16N3O3PS2	-	2642-71-9	17531	-	-	-	C18644	140612	52530.9	83390.2	145888	27889	190809	58732.7	84545.1	66691.8	88890.7	172733	113450	59803.4	91469	153790	76607.2	55140.7	87970.6	-	0.378865	0.810272	0.945807	-0.0803829
MEDP1090P	T3_positive	Firefly luciferin	Heterocyclic compounds	Heterocyclic compounds	281.005	279.998	[M+H]+	C11H8N2O3S2	-	2591-17-5	92934	HMDB0029713	43732	-	C02740	7.8986e+07	7.95033e+07	8.07494e+07	8.39802e+07	8.51816e+07	7.86931e+07	8.79507e+07	9.45119e+07	7.79343e+07	9.25753e+07	9.58645e+07	9.42794e+07	8.33305e+07	9.54308e+07	9.69575e+07	8.0293e+07	9.08693e+07	9.09574e+07	-	1.55739	0.00743863	0.910954	-0.134549
MEDP1093	T3_positive	Allopurinol	Nucleotide and Its metabolites	Nucleotide and Its metabolites	137.05	136.038	[M+H]+	C5H4N4O	-	315-30-0	135401907	HMDB0014581	40279	-	D00224	8.81884e+07	8.86253e+07	3.36657e+07	8.73855e+07	4.61453e+07	1.09773e+08	1.7731e+07	1.23415e+08	2.58007e+07	7.11689e+07	9.05306e+07	2.61677e+07	5.64939e+07	5.76693e+07	1.34465e+08	3.84283e+07	2.84074e+07	2.82881e+07	ko04976	0.182966	0.580761	1.16762	0.223572
MEDP1100	T3_positive	2-Aminomethylpyrimidine	Nucleotide and Its metabolites	Nucleotide and Its metabolites	110.07	109.064	[M+H]+	C5H7N3	-	372118-67-7	4658047	-	-	-	-	6.49702e+06	3.41552e+06	2.73179e+06	2.1184e+06	3.82923e+06	2.77193e+06	3.02793e+06	4.13071e+06	3.16615e+06	3.11436e+06	2.44495e+06	3.82149e+06	2.67518e+06	2.51506e+06	4.04918e+06	3.40342e+06	2.89859e+06	3.49041e+06	-	0.45499	0.448864	1.1153	0.157435
MEDP1120P	T3_positive	Estrone	Hormones and hormone related compounds	Hormones and hormone related compounds	315.133	270.162	[M-H+2Na]+	C18H22O2	-	53-16-7	5870	HMDB0000145	17263	264	C00468	762196	762705	319912	360360	1.14839e+06	728341	240567	640129	451327	441842	607717	785850	422035	367717	753929	700725	669655	972945	ko00140,ko01100,ko04913,ko04917	0.304516	0.772063	0.946092	-0.0799483
MEDP1126*113	T3_positive	(R)-(-)-2-Phenylglycinol	Amino acid and Its metabolites	Amino acid derivatives	120.08	137.084	[M-H2O+H]+	C8H11NO	-	56613-80-0	2724025	-	-	-	-	4.9243e+07	3.90003e+07	6.6471e+07	4.24275e+07	1.86219e+07	3.37783e+07	1.7334e+07	3.69581e+07	8.21301e+06	2.45058e+07	1.62753e+07	1.08307e+07	2.02103e+07	1.97262e+07	3.77908e+07	1.33855e+07	1.16069e+07	1.29362e+07	-	1.13872	0.0324505	1.86555	0.899605
MEDP1127	T3_positive	1-acetylindole	Heterocyclic compounds	Indole and Its derivatives	160.08	159.068	[M+H]+	C10H9NO	-	576-15-8	68470	-	-	-	C00637	3.90235e+06	2.85886e+06	4.57314e+06	2.48243e+06	3.14907e+06	2.79237e+06	1.20443e+06	2.91627e+06	558574	1.66084e+06	918538	1.06416e+06	1.0532e+06	1.93723e+06	1.22681e+06	758075	666588	632319	ko00380,ko01100	1.49538	0.00406797	2.46401	1.30101
MEDP1132	T3_positive	3-Carboxypropyltrimethylammonium	Organic acid and Its derivatives	Organic acid and Its derivatives	146.12	145.11	[M+H]+	C7H15NO2	-	6249-56-5	22620	-	-	-	-	3.47081e+07	3.88027e+07	2.77725e+07	1.83018e+07	3.49431e+07	4.55229e+07	2.76104e+07	1.59243e+07	1.01437e+07	1.2314e+07	5.84354e+06	1.31397e+07	4.43246e+07	1.88636e+07	1.12655e+07	3.54895e+07	1.2842e+07	1.47282e+07	-	1.06157	0.118721	1.50304	0.587887
MEDP1137	T3_positive	Malvidin	Others	Others	331.08	330.074	[M+H]+	C17H14O7	-	10463-84-0	159287	-	-	-	-	138674	1.21861e+06	1.79743e+06	507715	492523	1.83175e+06	1.8254e+06	2.36797e+06	321969	2.38639e+06	1.22124e+06	6.63717e+06	1.88658e+06	2.82773e+06	5.61289e+06	1.10542e+06	2.4448e+06	1.19599e+06	-	1.35947	0.0432411	0.414802	-1.26951
MEDP1138	T3_positive	1-methylhistamine	Alcohol and amines	Polyamines	126.1	125.095	[M+H]+	C6H11N3	-	501-75-7	3614	HMDB0000898	29009	5854	C05127	479355	627010	567778	827562	368305	371782	720173	555614	584396	593740	525249	494811	402044	357798	580970	684411	358081	496964	ko00340,ko01100	0.543197	0.296636	1.13527	0.183034
MEDP1139	T3_positive	Linoleylethanolamide	Alcohol and amines	Amines	324.29	323.282	[M+H]+	C20H37NO2	-	68171-52-8	5283446	-	-	-	-	3.35792e+07	8.02157e+06	2.62436e+06	2.17228e+06	3.46889e+06	4.81543e+06	5.46614e+06	1.40841e+07	2.85028e+06	1.28633e+07	9.3534e+06	1.76287e+07	1.00136e+07	4.58988e+06	9.80005e+06	1.67477e+06	4.68225e+06	6.98969e+06	-	0.380981	0.988054	0.993384	-0.00957718
MEDP1141	T3_positive	2,6-di-tert-butyl-1,4-benzoquinone	Benzene and substituted derivatives	Benzene and substituted derivatives	221.15	220.146	[M+H]+	C14H20O2	-	719-22-2	12867	HMDB0013817	-	-	-	900641	1.57293e+06	910518	522862	2.16128e+06	656788	638356	765472	932847	1.18213e+06	1.74974e+06	599789	1.02842e+06	671305	1.16835e+06	1.44635e+06	1.85419e+06	1.78806e+06	-	0.693488	0.268826	0.788773	-0.342317
MEDP1144	T3_positive	L-Isoleucine	Amino acid and Its metabolites	Amino acids	132.1	131.095	[M+H]+	C6H13NO2	-	73-32-5	6306	HMDB0000172	17191	5193	C00407	3.89603e+07	2.43714e+07	4.54781e+07	3.15258e+07	1.19432e+07	2.1675e+07	1.43767e+07	2.77814e+07	8.87363e+06	1.91545e+07	1.34292e+07	1.30513e+07	1.84931e+07	1.81646e+07	1.64643e+07	1.46041e+07	1.25747e+07	1.05842e+07	ko00280,ko00290,ko00970,ko01100,ko01210,ko01230,ko02010,ko04974,ko04978,ko05230	1.094	0.0456254	1.648	0.72072
MEDP1149	T3_positive	2,3-dimethylmaleic-anhydride	Organic acid and Its derivatives	Organic acid and Its derivatives	127.04	126.032	[M+H]+	C6H6O3	-	766-39-2	13010	-	-	-	-	533212	422666	757476	428311	431036	447574	180495	914797	407855	481488	627352	231952	249744	425442	405214	411829	435060	328326	-	0.620717	0.232238	1.25776	0.330858
MEDP1163P	T3_positive	Palmitoylethanolamide	FA	Others	300.29	299.282	[M+H]+	C18H37NO2	-	544-31-0	4671	HMDB0002100	71464	-	C16512	8.42676e+07	3.8706e+07	6.48286e+06	5.94541e+06	1.19594e+07	4.18365e+07	2.0433e+07	1.17886e+07	3.80099e+06	2.58677e+07	1.05957e+07	14120459	2.08644e+07	6.80054e+06	1.34055e+07	2.8705e+06	9.05764e+06	1.05127e+07	ko04080	0.531501	0.205235	1.97397	0.9811
MEDP1168	T3_positive	1-Aminocyclopropane-1-carboxylic acid	Organic acid and Its derivatives	Organic acid and Its derivatives	102.05	101.048	[M+H]+	C4H7NO2	-	22059-21-8	535	-	-	-	C01234	1.65231e+06	6.25889e+06	1.11528e+06	2.38928e+06	1.05518e+06	1.63316e+06	1.78329e+06	1.43692e+06	908834	867860	1.30736e+06	442908	683347	1.02769e+06	1.04121e+06	1.4401e+06	1.51146e+06	1.7874e+06	ko00270,ko01100	1.07404	0.146253	1.80359	0.850874
MEDP1183	T3_positive	N-Acetylcadaverine	Alcohol and amines	Polyamines	145.13	144.126	[M+H]+	C7H16N2O	-	32343-73-0	189087	HMDB0002284	88824	-	-	6.64301e+07	221321551	3.22308e+08	277443087	3.29797e+08	8.35303e+07	6.16674e+07	6.93684e+06	9.39343e+07	8.17174e+07	1.63651e+07	1.21761e+07	3.01765e+07	1.65114e+06	37671983	9.51099e+06	3.48279e+07	3.15661e+07	-	1.48493	0.0121244	5.72381	2.51698
MEDP1190N	T3_negative	Adenylocuccinic Acid	Organic acid and Its derivatives	Organic acid and Its derivatives	462.057	463.074	[M-H]-	C14H18N5O11P	-	19046-78-7	440122	HMDB0000536	15919	5521	C03794	3710.03	3710.03	3710.03	3710.03	3710.03	3710.03	3710.03	3710.03	3710.03	42011.3	85697.2	21940.5	24837	157084	18550.1	236547	234349	195500	ko00230,ko00250,ko01100,ko01232,ko01240	2.1747	0.00789544	0.0328477	-4.92806
MEDP1196	T3_positive	Biotinamide	Alcohol and amines	Polyamines	244.11	243.104	[M+H]+	C10H17N3O2S	-	6929-42-6	83831	HMDB0001458	16615	6255	C01893	605223	448292	664752	445891	257937	471109	406120	690209	787341	529442	559050	708253	416466	310520	987299	300474	472941	488980	-	0.126311	0.996657	1.00072	0.00104185
MEDP1197	T3_positive	Hypotaurocyamine	Alcohol and amines	Polyamines	152.05	151.042	[M+H]+	C3H9N3O2S	-	1119-54-6	11062553	-	-	-	C02419	1.52399e+07	1.68836e+07	4.37171e+06	7.68466e+06	3.55351e+07	2.03902e+07	4.07199e+06	1.03051e+07	2.24683e+07	4.1429e+07	2.25424e+07	3.87202e+07	1.80148e+07	3.92211e+07	3.50765e+07	7.76076e+06	8.9785e+06	6.97608e+06	-	0.835896	0.145644	0.626148	-0.675425
MEDP1201	T3_positive	8,8a-deoxy-oleane	Others	Others	373.26	372.251	[M+H]+	C20H36O6	-	53428-54-9	193898	-	-	-	C11989	1.43485e+07	9.63901e+06	4.01057e+06	3.79264e+06	5.46292e+06	3.33314e+06	2.37871e+06	5.88716e+06	5.38236e+06	6.93305e+06	3.78053e+06	1.66828e+07	5.02427e+06	2.28572e+06	3.89745e+06	1.22917e+06	3.10006e+06	4.07508e+06	ko01100	0.519636	0.690106	1.15374	0.206312
MEDP1202	T3_positive	5'-Deoxy-5'-fluoroadenosine	Nucleotide and Its metabolites	Nucleotide and Its metabolites	270.1	269.092	[M+H]+	C10H12FN5O3	-	731-98-6	448403	-	-	-	C19766	412612	669035	494650	676374	1.24737e+06	783280	321733	245277	1.47782e+06	1.51842e+06	716777	957632	566778	1.39038e+06	1.65684e+06	417487	524029	624046	-	0.756262	0.29557	0.755835	-0.403856
MEDP1203*239	T3_positive	(1R,6S)-6-amino-5-oxocyclohexyl-2-ene-1-carboxylic-acid-ester	Aldehyde,Ketones,Esters	Esters	156.07	155.058	[M+H]+	C7H9NO3	-	-	49852389	-	-	-	C19831	7.18171e+07	6.46471e+06	3.22063e+07	7.40318e+06	1.14014e+07	1.25136e+07	5.92294e+06	1.19336e+07	7.46791e+06	1.17031e+07	5.70388e+06	2.31556e+07	1.55279e+07	5609439	8.48658e+06	3973944	3.07952e+06	3.24255e+06	ko01100	0.941008	0.230758	2.07661	1.05423
MEDP1218	T3_positive	3-Amino-2-naphthoic acid	Benzene and substituted derivatives	Phenolic acids	170.06	187.063	[M-H2O+H]+	C11H9NO2	-	5959-52-4	22244	-	-	-	-	129939	338739	591936	613907	266742	409845	408157	1.4792e+06	1.11677e+06	983732	500811	508803	367851	601203	594344	530079	979726	1.11073e+06	-	0.65664	0.599533	0.866925	-0.206021
MEDP1221P	T3_positive	PC(O-16:0/O-1:0)	GP	LPC	496.378	495.369	[M+H]+	C25H54NO6P	-	-	-	-	-	-	C00157	1.39555e+08	1.68494e+08	1.35526e+08	124018342	2.69715e+08	3.09335e+08	3.25354e+08	3.04371e+08	3.75504e+08	2.81382e+08	2.59457e+08	3.90931e+08	264648221	1.73131e+08	2.60369e+08	3.14943e+08	3.45617e+08	3.62825e+08	ko00564,ko00590,ko00591,ko00592,ko01100,ko04723,ko05231	0.877257	0.176141	0.811016	-0.302197
MEDP1225	T3_positive	Urobilinogen	Tryptamines,Cholines,Pigments	Pigments	593.33	592.326	[M+H]+	C33H44N4O6	-	14684-37-8	26818	-	-	-	C05790	36039.1	105597	37313.8	23353.7	69471	237981	15664.2	29774.8	310947	83131	18063.8	82899.5	63223.3	87691	63326.5	65046.7	11982	77292.6	ko00860	0.215819	0.366055	1.56723	0.648219
MEDP1231*167	T3_positive	Folinic acid	CoEnzyme and vitamins	CoEnzyme and vitamins	474.17	473.166	[M+H]+	C20H23N7O7	-	1958-05-09	135403648	HMDB0000121	27470	246	C03479	373728	329717	213365	209109	145207	68904.6	122193	169848	215499	397144	169895	1.70739e+06	354705	228810	385986	233514	409859	466203	ko00670,ko01100	1.26462	0.116564	0.424386	-1.23655
MEDP1233N	T3_negative	D-Urobilinogen	Tryptamines,Cholines,Pigments	Pigments	589.303	590.31	[M-H]-	C33H42N4O6	-	17208-65-0	440784	HMDB0004158	4260	7021	C05791	3.80225e+06	4.00877e+06	5.92027e+06	1.17069e+06	2.33467e+06	1.13842e+07	2.54792e+06	2.63855e+06	1.13047e+06	863302	606348	530668	1.17788e+06	903916	1.45406e+06	5.10555e+06	648714	616260	ko00860,ko01100	1.58424	0.05021	2.9343	1.55302
MEDP1234	T3_positive	Dopaquinone	Benzene and substituted derivatives	Benzene and substituted derivatives	196.06	195.053	[M+H]+	C9H9NO4	-	4430-97-1	439316	HMDB0001229	16852	354	C00822	64398.6	105271	387277	547645	75308	207100	105359	1.03076e+06	612484	105008	449002	88281.2	62065.2	471352	122065	542997	243973	223401	ko00350,ko01100	0.185044	0.479055	1.3585	0.442012
MEDP1235	T3_positive	Di-n-propyl-phthalate	Aldehyde,Ketones,Esters	Esters	251.13	250.12	[M+H]+	C14H18O4	-	131-16-8	8559	-	-	-	C14469	323930	1.57073e+06	2.11806e+06	2.97263e+06	469643	864997	1.99868e+06	922669	1.81571e+06	1.46345e+06	1.41521e+06	905426	1.57488e+06	1.0252e+06	1.43349e+06	445215	570358	593379	-	0.360767	0.238883	1.38513	0.470019
MEDP1241P	T3_positive	5-Hydroxy-2-oxo-4-ureido-2,5-dihydro-1H-imidazole-5-carboxylic acid ester	Organic acid and Its derivatives	Organic acid and Its derivatives	203.039	202.034	[M+H]+	C5H6N4O5	-	-	-	-	-	-	-	15375306	1.8683e+07	2.97276e+07	3.16022e+07	2.23853e+07	3.5402e+07	2.01806e+07	2.68421e+07	2.56539e+07	3.54609e+07	2.25163e+07	1.03268e+08	2.2083e+07	1.64651e+07	2.98274e+07	2.06204e+07	1.44745e+07	1.35934e+07	-	0.114669	0.558854	0.811514	-0.301311
MEDP1243	T3_positive	4-Hydroxytryptamine	Tryptamines,Cholines,Pigments	Tryptamines	177.1	176.095	[M+H]+	C10H12N2O	-	570-14-9	11297	-	-	-	C21762	10575.1	45150.3	52442.6	77992.6	34665.2	22369	50781.2	77944.1	66537.6	29056	52778.1	73716.3	43017.6	62430.5	58760.7	66320.3	46280.5	55062.3	ko01100	0.590178	0.55658	0.899544	-0.152735
MEDP1246*147	T3_positive	2,4-diacetamino-2,4,6-triphenoxy-D-mannopyranose	Carbohydrates and Its metabolites	Sugar derivatives	247.13	246.122	[M+H]+	C10H18N2O5	-	-	52940203	-	-	-	C20424	1.14452e+07	4.06106e+06	9.28331e+06	6.1714e+06	1.64517e+06	2.71896e+06	2.83887e+06	2.44274e+06	1.8599e+06	2.40071e+06	2.35669e+06	3.31742e+06	3.27921e+06	1.71376e+06	3.18375e+06	1.76983e+06	2.02204e+06	2.14847e+06	ko00520,ko01100,ko01250	1.05898	0.0930579	1.91361	0.936298
MEDP1247	T3_positive	1-Deoxyvaleric acid	Organic acid and Its derivatives	Organic acid and Its derivatives	235.17	234.162	[M+H]+	C15H22O2	-	-	71448993	-	-	-	C20404	1.27595e+06	1.18842e+06	1.25511e+06	901313	1.31663e+06	916513	1.01741e+06	1.29538e+06	863618	977930	838294	1.02945e+06	1.13313e+06	1.36564e+06	853928	1.13213e+06	1.21299e+06	1.05204e+06	ko01100	0.375823	0.573357	1.04532	0.0639395
MEDP1255	T3_positive	Urobilin	Tryptamines,Cholines,Pigments	Pigments	591.32	590.31	[M+H]+	C33H42N4O6	-	1856-98-0	5795125	-	-	-	C05794	1.53743e+07	3.44082e+07	2.56439e+07	4.32438e+06	5.46694e+07	3.59343e+07	4.32539e+06	6.69347e+06	3.82261e+06	5.32129e+06	3.85798e+06	1.78719e+07	3.53372e+06	4.06873e+06	4.90454e+06	5.61928e+06	3.10002e+06	3.60629e+06	ko00860	1.30862	0.041887	3.56944	1.8357
MEDP1272	T3_positive	20,26-dihydroxyecdysone	Hormones and hormone related compounds	Hormones and hormone related compounds	497.31	496.304	[M+H]+	C27H44O8	-	19458-46-9	21123946	-	-	-	C16500	1.53995e+07	1.53259e+07	1.20932e+07	1.24985e+07	2.99386e+07	4.02198e+07	4.81143e+07	2.85708e+07	2.98502e+07	2.62139e+07	2.31229e+07	6.13271e+07	2.87749e+07	1.39961e+07	2.84734e+07	3.02077e+07	3.903e+07	5.59315e+07	-	0.761402	0.231786	0.755545	-0.404411
MEDP1273	T3_positive	10-deoxyformamycin	Others	Others	454.32	453.309	[M+H]+	C25H43NO6	-	11091-33-1	14155	-	-	-	C11994	2.65214e+07	2.76531e+07	3.72218e+07	5.28426e+07	7.84402e+07	1.65245e+08	5.25737e+07	4.7365e+07	8.5798e+07	9.96443e+07	8.76457e+07	1.27465e+08	2.74698e+07	9.92638e+07	8.69745e+07	3.9888e+07	101239377	7.16637e+07	ko01100	0.81837	0.312977	0.773905	-0.369771
MEDP1274	T3_positive	(4Z,7Z,10Z,13Z,16Z,19Z)-Eicosahexaenoate	Aldehyde,Ketones,Esters	Esters	357.28	356.272	[M+H]+	C24H36O2	-	81926-94-5	47205493	-	-	-	C16185	1.49279e+07	4.99214e+07	8.50824e+06	1.18562e+06	7.01219e+06	1.13014e+07	9.0477e+06	981175	1.36042e+06	1.10956e+06	6.31729e+06	7.96735e+06	7.51223e+06	649342	839274	546725	3.32329e+06	3.81074e+06	-	0.956078	0.155952	3.24999	1.70044
MEDP1276	T3_positive	Guanine	Nucleotide and Its metabolites	Nucleotide and Its metabolites	152.06	151.049	[M+H]+	C5H5N5O	-	73-40-5	135398634	HMDB0000132	16235	315	C00242	3.98251e+07	3.51036e+07	1.16751e+07	1.30839e+07	1.58837e+07	1.82425e+07	5.21829e+07	4.39821e+07	1.45439e+07	3.97023e+07	6.0429e+07	2.05277e+07	5.66919e+07	4.77533e+07	6.46208e+07	25395274	3.66742e+07	5.43079e+07	ko00230,ko01100,ko01232	1.29912	0.026249	0.602121	-0.731875
MEDP1278	T3_positive	4-methyl-5-thiazole-ethanol	Alcohol and amines	Alcohols	144.05	143.041	[M+H]+	C6H9NOS	-	137-00-8	1136	-	-	-	C04294	4.65815e+06	5.41096e+06	7.32356e+06	7.67072e+06	4.04932e+06	6.70079e+06	7.77707e+06	7.28582e+06	3.72058e+06	7.17812e+06	4.75632e+06	6.49488e+06	6.29981e+06	5.47169e+06	8.61351e+06	5.93564e+06	8.08271e+06	9.69642e+06	ko00730,ko01100,ko01240	0.71283	0.261368	0.873145	-0.195707
MEDP1280	T3_positive	S-Adenosyl-L-Methionine	Amino acid and Its metabolites	Amino acid derivatives	399.14	398.137	[M+H]+	C15H22N6O5S	-	17176-17-9	34755	HMDB0001185	15414	6064	C00019	540146	240985	16612.5	410544	1.54519e+06	752797	391678	59057.3	4.54829e+06	1.5883e+06	249850	3.08987e+06	1.00808e+06	43640	866348	69317.7	67699.4	123990	ko00270,ko00330,ko01100,ko01230,ko01240,ko04122,ko05208	0.0837019	0.794124	1.19673	0.259101
MEDP1288	T3_positive	Chrysophanol	Benzene and substituted derivatives	Benzene and substituted derivatives	255.07	254.058	[M+H]+	C15H10O4	-	481-74-3	10208	HMDB0030670	3687	-	C10315	68099.7	1.0845e+06	1.69825e+06	5.21395e+06	787292	1.31242e+06	1.46307e+06	4.41966e+06	428123	1.85549e+07	5.67804e+06	3.25441e+07	6.38672e+06	5.01435e+06	1.01956e+07	2.79932e+06	4.02897e+06	3.52862e+06	-	1.73073	0.0400541	0.185679	-2.42912
MEDP1294	T3_positive	Leu-Gly	Amino acid and Its metabolites	Small Peptide	189.12	188.116	[M+H]+	C8H16N2O3	-	686-50-0	97364	-	-	-	C00107	2.77399e+06	3.97556e+06	5.70776e+06	3.70717e+06	4.22617e+06	8.166e+06	658661	8.91709e+06	3.95074e+06	1.50451e+07	2.20664e+06	8.64038e+06	4.72896e+06	5.0577e+06	8.40418e+06	5.9868e+06	1.61743e+06	1.53983e+06	ko02010	0.291654	0.474626	0.790634	-0.338917
MEDP1304	T3_positive	Piperidone	Heterocyclic compounds	Heterocyclic compounds	170.12	169.11	[M+H]+	C9H15NO2	-	1977-03-02	6465	-	-	-	C17730	599203	1.61372e+06	400887	706473	1.9052e+06	967090	334051	277811	265546	116760	243334	105379	144949	281047	277713	283362	227149	269263	-	1.68457	0.0219342	3.62757	1.859
MEDP1307P	T3_positive	(2S,3S)-2-amino-3-phenylbutanoic acid	Amino acid and Its metabolites	Amino acid derivatives	180.101	179.095	[M+H]+	C10H13NO2	-	25488-25-9	854352	-	-	-	C20895	3.34275e+06	6.66833e+06	5.2829e+06	6.28618e+06	1.71694e+06	3.8668e+06	2.58851e+06	984741	1.46795e+06	2.93778e+06	837016	2.20364e+06	2.76397e+06	1.8968e+06	2.23727e+06	2.05984e+06	1.05166e+06	1.22031e+06	-	1.0377	0.0493383	1.87149	0.904186
MEDP1315P	T3_positive	Quinoline	Heterocyclic compounds	Heterocyclic compounds	130.065	129.058	[M+H]+	C9H7N	-	91-22-5	7047	HMDB0033731	17362	-	C06413	1.07888e+06	940169	1.10992e+06	966918	2.72857e+06	1.98336e+06	977296	729130	435204	572658	239729	898390	398561	278359	470040	635276	457734	425194	-	1.66217	0.0144485	2.50219	1.32319
MEDP1321*286	T3_positive	LPC(0:0/22:5)	GP	LPC	570.36	569.348	[M+H]+	C30H52NO7P	-	-	165415626	-	-	-	C04230	81835.6	49446.3	62862.5	137237	116337	333457	280534	503458	330041	111433	868658	36536.5	111345	466114	65196.8	1.01383e+06	187592	549829	ko00564,ko05231	0.431155	0.23206	0.555693	-0.847641
MEDP1331*281	T3_positive	LPC(0:0/20:3)	GP	LPC	546.36	545.348	[M+H]+	C28H52NO7P	-	-	165415738	-	-	-	C04230	79570.7	337443	144604	115958	442849	880208	357306	1.04311e+06	1.67868e+06	388282	1.23756e+06	270944	210878	624983	391346	1.55493e+06	797288	1.7537e+06	ko00564,ko05231	0.709157	0.376138	0.702599	-0.509226
MEDP1333*280	T3_positive	LPC(0:0/20:4)	GP	LPC	544.34	543.332	[M+H]+	C28H50NO7P	-	-	52924038	-	-	-	C04230	57359.5	324141	90948.1	129753	236709	495064	155973	344782	821359	151396	275431	37897.3	83542.6	279483	107164	966695	134210	294842	ko00564,ko05231	0.32303	0.77384	1.13963	0.188565
MEDP1336*279	T3_positive	LPC(0:0/20:5)	GP	LPC	542.32	541.317	[M+H]+	C28H48NO7P	-	112667-21-7	71316309	-	-	-	C04230	25566.5	210601	104615	95805.8	132518	665399	226061	333678	1.0749e+06	107091	2.34009e+06	47476.3	54782.5	824602	98183.6	1.07143e+06	142025	317256	ko00564,ko05231	0.23901	0.41323	0.573492	-0.802154
MEDP1343*274	T3_positive	LPC(0:0/18:3)	GP	LPC	518.32	517.317	[M+H]+	C26H48NO7P	-	-	134777355	-	-	-	C04230	248891	1.58822e+06	1.27796e+06	1.03569e+06	1.94891e+06	4.23543e+06	4.85449e+06	4.09185e+06	6.01731e+07	2.05007e+07	1.62611e+07	2.78768e+07	9.14219e+06	5.26593e+06	1.52229e+07	4.41693e+06	7.02801e+06	7.52624e+06	ko00564,ko05231	1.32671	0.600971	0.701642	-0.511193
MEDP1354	T3_positive	Mycosporine-serinol	Amino acid and Its metabolites	Amino acid derivatives	262.13	261.121	[M+H]+	C11H19NO6	-	59719-29-8	442866	-	-	-	C10607	44273.3	68356.4	50691.8	166469	25230.3	87576.9	74538.4	119228	114894	62871.8	61659.9	48517.8	64522.7	136824	64562.4	91873.7	58905	59422.9	-	0.105789	0.520478	1.15728	0.210735
MEDP1356	T3_positive	Shinorine	Amino acid and Its metabolites	Amino acid derivatives	333.13	332.122	[M+H]+	C13H20N2O8	-	73112-73-9	122706103	HMDB0039002	-	-	-	107385	285407	359993	541596	228285	728600	189430	416041	297087	249798	148383	310799	365610	194337	443786	253297	352697	363933	-	0.203573	0.474716	1.17564	0.233449
MEDP1359	T3_positive	Asterina-330	Amino acid and Its metabolites	Amino acid derivatives	289.14	288.132	[M+H]+	C12H20N2O6	-	-	13194807	-	-	-	-	726568	293609	1.55771e+06	607253	349771	422356	198142	302089	101461	206270	230362	447803	365411	292318	315986	850724	174294	227963	-	0.467625	0.340979	1.46537	0.551265
MEDP1360	T3_positive	Mycosporine-glycine	Amino acid and Its metabolites	Amino acid derivatives	246.1	245.09	[M+H]+	C10H15NO6	-	65318-21-0	14444486	-	-	-	-	144900	286407	121790	152450	162249	318486	264780	360189	344960	145545	214422	349209	165311	164162	196574	300620	245296	217740	-	0.150961	0.657165	1.07871	0.109307
MEDP1364P	T3_positive	(3beta,9xi,22S,23R)-3-Hydroxy-17,23-epoxyveratraman-11-one	Others	Others	408.311	425.293	[M+H-H2O]+	C27H39NO3	-	-	56776301	-	-	-	-	20690.9	108533	76085.5	12245.5	42915.6	83320.5	21238.6	12683	12514.8	11860	101108	37630.7	56820.6	9261.77	8784.27	13178	59225	72027.2	-	0.172964	0.892861	1.05497	0.0771989
MEDP1367	T3_positive	Ala-Tyr	Amino acid and Its metabolites	Small Peptide	253.12	252.111	[M+H]+	C12H16N2O4	-	-	572319	-	-	-	C00107	1.26436e+06	623018	755276	2.40161e+06	550380	638943	1.93912e+06	949372	622907	2.05332e+06	3.96273e+06	408168	464845	1.3836e+06	3.81728e+06	1.28396e+06	2.21455e+06	3.04248e+06	ko02010	0.961552	0.0691912	0.523054	-0.934969
MEDP1371P	T3_positive	Carnitine C23:5	FA	CAR	506.4	487.366	[M+NH4]+	C30H49NO4	-	-	-	-	-	-	-	787257	1.36832e+06	1.05873e+06	1.13443e+06	1.07548e+06	1.93225e+06	972455	401234	641698	372204	336117	244229	381540	963469	880208	442066	781034	853294	-	1.33979	0.0201288	1.7837	0.834874
MEDP1375	T3_positive	Carnitine C20-OH	FA	CAR	472.4	471.392	[M+H]+	C27H53NO5	-	-	-	-	-	-	C02301	342620	326594	170693	98328.7	305318	401687	83960.5	71558.9	34953	48070.4	42572.4	27990.1	44451.4	43353.7	136386	61464	39046.5	54484.1	ko04714	1.59899	0.0128127	3.68752	1.88265
MEDP1377	T3_positive	Carnitine C20:1-OH	FA	CAR	470.38	469.377	[M+H]+	C27H51NO5	-	-	-	-	-	-	C02301	1.55453e+06	870339	328093	199353	684299	1.02737e+06	194977	146584	118503	52250.6	60639.7	26960.7	96897.2	70222.2	183176	115811	101738	84975.8	ko04714	1.83288	0.0203292	6.46427	2.69249
MEDP1378	T3_positive	Carnitine C21:2	FA	CAR	466.39	465.382	[M+H]+	C28H51NO4	-	-	-	-	-	-	C02301	301580	139925	35991.6	12507.9	81024.8	160122	41459.1	178058	97631	132857	75236.3	91594.4	52453.7	78758.7	165210	55009.4	62444.5	83052.7	ko04714	0.0548374	0.409163	1.31594	0.396095
MEDP1379	T3_positive	Carnitine C21:3	FA	CAR	464.37	463.366	[M+H]+	C28H49NO4	-	-	-	-	-	-	C02301	289536	150954	54881.3	38651.2	101092	203820	70045.9	146759	98780.9	66266.2	74129.1	82155.3	82765.7	89810	259606	96891.4	84573.7	80343.9	ko04714	0.417084	0.438984	1.25965	0.333023
MEDP1380	T3_positive	Carnitine C20:1	FA	CAR	454.39	453.382	[M+H]+	C27H51NO4	-	-	71464507	-	-	-	C02301	4.13002e+06	3.03528e+06	1.25832e+06	1.77056e+06	3.30036e+06	1.23175e+07	1.24106e+06	712011	2.45405e+06	1.49448e+06	1.3002e+06	2.61292e+06	1.13503e+06	1.49936e+06	4.15652e+06	657513	1.59565e+06	2.1622e+06	ko04714	0.673726	0.248725	1.81891	0.863074
MEDP1385	T3_positive	Carnitine C17:1:DC	FA	CAR	442.32	441.309	[M+H]+	C24H43NO6	-	-	-	-	-	-	C02301	5.97439e+06	2.95513e+06	650228	775961	368198	2.14128e+06	113062	273460	224889	183831	43687.1	276491	485862	109220	380230	103071	56647.2	79189.8	ko04714	1.52632	0.0784441	7.84331	2.97146
MEDP1386	T3_positive	Carnitine C18:2-OH	FA	CAR	440.34	439.33	[M+H]+	C25H45NO5	-	-	71464556	-	-	-	C02301	535654	81129	23882.3	56011.5	9074.75	89044.9	13133.1	54559.5	39440.6	111287	18598.1	126392	82177.9	39735.4	108950	34679	7965.65	11025.2	ko04714	0.208328	0.501766	1.66774	0.737892
MEDP1392	T3_positive	Carnitine C18:3	FA	CAR	422.33	421.319	[M+H]+	C25H43NO4	-	-	134812245	-	-	-	C02301	808244	149403	75212.9	94397.7	46492.3	171996	40352.2	48879.4	65383.4	147308	52109.4	129491	256921	52456.1	147266	7786.02	14089.9	34195	ko04714	0.629797	0.415862	1.7827	0.834067
MEDP1394*264	T3_positive	Carnitine C15:DC	FA	CAR	416.3	415.293	[M+H]+	C22H41NO6	-	-	-	-	-	-	C02301	1.95405e+06	1.90983e+06	500057	631666	446508	1.41959e+06	75743.8	149398	116969	95288.7	30179.1	110896	572805	67283.5	192694	40596.2	26367.6	57009.1	ko04714	1.58104	0.0304043	6.0378	2.59402
MEDP1395	T3_positive	Carnitine C17:0	FA	CAR	414.36	413.351	[M+H]+	C24H47NO4	-	-	53477803	-	-	-	C02301	2.21992e+06	1.38951e+06	1.38712e+06	1.4984e+06	778712	1.64703e+06	833751	786808	160747	573257	167115	190825	2.40695e+06	293622	1.25518e+06	184435	157122	262299	ko04714	1.22886	0.0943595	1.94907	0.96279
MEDP1401	T3_positive	Carnitine C14-OH	FA	CAR	388.31	387.298	[M+H]+	C21H41NO5	-	-	71464541	-	-	-	C02301	180353	64520.4	34024.1	38444.9	20391.6	45831.3	17021.7	28620.9	10678.7	2135.74	2135.74	2135.74	2135.74	2135.74	2135.74	2135.74	2135.74	2135.74	ko04714	2.26614	0.0270421	22.8849	4.51632
MEDP1403	T3_positive	Carnitine C15:1	FA	CAR	384.31	383.304	[M+H]+	C22H41NO4	-	-	-	-	-	-	C02301	480154	135447	101248	65850.3	41354.3	128091	22320.2	71338.7	41209.5	58860.1	30141.6	67606.2	161717	39922.6	41195.3	41758.9	48992.3	51803.6	ko04714	0.811625	0.243466	2.00557	1.00401
MEDP1406	T3_positive	Carnitine C14:1	FA	CAR	370.3	369.288	[M+H]+	C21H39NO4	-	-	22833575	-	-	-	C02301	1.03875e+06	178815	76497	163446	35066.8	162073	42078.4	40919.6	80638.3	136210	65542.3	138041	301666	34950.7	50475.6	16089.6	44248.4	51421.7	ko04714	0.646755	0.349138	2.16812	1.11644
MEDP1434	T3_positive	Carnitine C4:DC	FA	CAR	262.13	261.121	[M+H]+	C11H19NO6	-	-	-	-	-	-	C02301	3.15321e+06	1.26595e+06	1.45658e+06	1.28584e+06	760615	1.27379e+06	578254	1.241e+06	879728	890476	839028	975537	994189	995620	1.30666e+06	600334	819562	629784	ko04714	1.00207	0.131804	1.47742	0.563079
MEDP1458	T3_positive	FFA(22:7)	FA	FFA	327.23	326.224	[M+H]+	C22H30O2	-	-	-	-	-	-	C00162	1.02748e+06	1.10427e+06	1.07446e+06	996209	976165	680975	784807	1.08238e+06	981202	945740	1.23724e+06	977773	927077	1.10816e+06	791499	980510	1.03245e+06	1.05184e+06	ko00062,ko00071,ko00561,ko04152,ko04714,ko04911,ko04920,ko04923,ko04930,ko04931,ko04932,ko04975,ko04977,ko04979,ko05231,ko05415	0.346241	0.55355	0.961962	-0.0559479
MEDP1465	T3_positive	(2S,3S)-butane-2,3-diol	Alcohol and amines	Alcohols	73.06	90.0681	[M-H2O+H]+	C4H10O2	-	19132-06-0	439888	-	-	-	C03046	5.12888e+06	3.61648e+06	6.00049e+06	4.21416e+06	1.80214e+06	2.58276e+06	1.55443e+06	3.0044e+06	1.18948e+06	1.96652e+06	1.73229e+06	1.29208e+06	1.52634e+06	2.16085e+06	2.15446e+06	1.61252e+06	1.88074e+06	1.79777e+06	ko00650	1.28631	0.0313326	1.80439	0.851513
MEDP1467	T3_positive	5-Methyl-2'-deoxycytidine	Nucleotide and Its metabolites	Nucleotide and Its metabolites	242.11	241.106	[M+H]+	C10H15N3O4	-	838-07-3	440055	HMDB0002224	27964	-	C03592	127120	52111.9	64225.9	84928	72437.5	172357	107709	155700	810127	161032	230440	197870	128212	182284	238620	100946	236564	146005	-	0.667745	0.973788	1.01526	0.0218427
MEDP1471	T3_positive	Medroxyprogesterone-acetate	CoEnzyme and vitamins	CoEnzyme and vitamins	387.25	386.246	[M+H]+	C24H34O4	-	71-58-9	6279	-	-	-	C08150	772919	696774	576999	581338	618472	456014	587002	463206	596257	449617	458606	657555	767684	1.33923e+06	700917	959422	830740	508104	ko05207	0.716464	0.172906	0.801721	-0.318827
MEDP1472	T3_positive	N'-Methyl-2-pyridone-5-carboxamide	Heterocyclic compounds	Pteridines and derivatives	153.07	152.059	[M+H]+	C7H8N2O2	-	701-44-0	69698	HMDB0004193	27410	7025	C05842	1.39741e+07	5.8768e+06	9.09721e+06	9.23643e+06	1.81293e+07	9.77804e+06	6.49837e+06	3.07345e+07	5.77715e+06	5.80375e+06	7.76779e+06	7.36034e+06	7.30318e+06	9.71245e+06	1.55911e+07	4.95085e+06	1.11038e+07	1.15539e+07	ko00760,ko01100	0.537031	0.308902	1.34449	0.427063
MEDP1475	T3_positive	1-Methyl-hydantoin	Heterocyclic compounds	Heterocyclic compounds	115.05	114.043	[M+H]+	C4H6N2O2	-	616-04-6	69217	HMDB0003646	16354	-	C02565	368935	177254	262241	139484	315082	156046	28839.4	232471	793392	393951	512572	1.12776e+06	239992	173210	693031	41395.8	411140	228788	ko00330,ko01100	0.507411	0.273201	0.647265	-0.627572
MEDP1476	T3_positive	5-Methoxytryptamine	Alcohol and amines	Amines	191.12	190.111	[M+H]+	C11H14N2O	-	608-07-1	1833	HMDB0004095	2089	7015	C05659	950644	517830	494929	129719	298160	344464	499034	328192	159511	150886	271580	131817	430061	665384	200953	354104	798860	458198	ko00380	0.256218	0.799761	1.07529	0.104724
MEDP1484	T3_positive	Quinoline-4-carboxylic acid	Heterocyclic compounds	Pteridines and derivatives	174.05	173.048	[M+H]+	C10H7NO2	-	486-74-8	10243	-	-	-	C06414	7501.54	170869	541590	7501.54	7501.54	572979	7501.54	7501.54	586473	637472	212079	283932	507916	234097	182080	542058	37507.7	621345	-	1.1597	0.215616	0.585983	-0.771069
MEDP1496	T3_positive	L-2-Aminobutyric acid	Organic acid and Its derivatives	Organic acid and Its derivatives	104.07	103.063	[M+H]+	C4H9NO2	-	1492-24-6	80283	HMDB0000452	35619	12	C02356	2.37188e+06	4.29189e+06	1.42405e+06	2.85648e+06	1.69405e+06	3.31896e+06	1.81377e+06	2.64768e+06	2.117e+06	3.43408e+06	2.23129e+06	3.80707e+06	1.99575e+06	1.77228e+06	4.40649e+06	1.41313e+06	4.17376e+06	4.70605e+06	ko00270,ko01100	0.583632	0.262568	0.80658	-0.310111
MEDP1497	T3_positive	Selenomethionine	Amino acid and Its metabolites	Amino acids	198	196.995	[M+H]+	C5H11NO2Se	-	1464-42-2	15103	-	-	-	C05335	16255.1	97873.6	99968.1	99903.8	120566	140152	99693.7	219266	182722	60549.9	95839.6	111854	85805.2	127536	131609	129960	102983	144756	ko00450,ko01100	0.15226	0.662397	1.08629	0.119412
MEDP1498*238	T3_positive	8-Azaguanine	Nucleotide and Its metabolites	Nucleotide and Its metabolites	153.05	152.045	[M+H]+	C4H4N6O	-	134-58-7	135403646	-	-	-	-	9.82656e+07	6.29579e+07	1.01957e+08	9.4672e+07	1.6284e+08	9.4846e+07	7.19954e+07	1.81062e+08	7.14795e+07	6.6407e+07	7.61185e+07	8.17248e+07	8.44713e+07	1.03637e+08	1.59838e+08	5.0884e+07	1.18085e+08	1.27016e+08	-	0.272963	0.65831	1.08281	0.11478
MEDP1499	T3_positive	Retinal	CoEnzyme and vitamins	CoEnzyme and vitamins	285.22	284.214	[M+H]+	C20H28O	-	116-31-4	638015	HMDB0001358	17898	-	C00376	270506	367617	300097	458399	316142	427415	374168	494512	310164	388199	593969	418587	265559	298850	497216	373997	494101	523139	ko00830,ko01100,ko01240,ko04744,ko04977	0.774207	0.200609	0.861274	-0.215456
MEDP1500*257	T3_positive	16-Dehydroprogesterone	Hormones and hormone related compounds	Hormones and hormone related compounds	313.22	312.209	[M+H]+	C21H28O2	-	1096-38-4	101964	HMDB0000995	18204	5926	C03207	2.87438e+06	6.22978e+06	7.00097e+06	6.99108e+06	1.24861e+07	22497066	6.88955e+06	5.39934e+06	1.00869e+07	7.34538e+06	1.07869e+07	8.88526e+06	4.19151e+06	5.8619e+06	1.10256e+07	6.23507e+06	9.11873e+06	9.18103e+06	-	0.0716607	0.683229	1.10772	0.147591
MEDP1501*232	T3_positive	Isocytosine	Nucleotide and Its metabolites	Nucleotide and Its metabolites	112.05	111.043	[M+H]+	C4H5N3O	-	108-53-2	66950	-	-	-	-	4.14885e+06	8.44807e+06	4.9298e+06	8.61621e+06	2.1704e+07	3.16433e+07	528382	4.40696e+06	5.3321e+06	2.59472e+07	4.15365e+06	2.06787e+07	2.44192e+07	4.95958e+06	3.57278e+07	1.19199e+06	6.43386e+06	5.42814e+06	-	0.440545	0.427374	0.696119	-0.522595
MEDP1506	T3_positive	Leu-Val	Amino acid and Its metabolites	Small Peptide	231.17	230.163	[M+H]+	C11H22N2O3	-	13588-95-9	6993116	HMDB0028942	-	-	C00107	9.65711e+06	1.39714e+07	6.62126e+06	1.75183e+07	1.46368e+07	1.45268e+07	2.95262e+06	2.68473e+07	8.17338e+06	5.00057e+07	7.48232e+06	2.72901e+07	2.48307e+07	7.6495e+06	2.67187e+07	1.24575e+07	3.38894e+06	1.84917e+06	ko02010	0.160793	0.382372	0.710726	-0.492634
MEDP1507	T3_positive	Phe-Asn	Amino acid and Its metabolites	Small Peptide	280.13	279.122	[M+H]+	C13H17N3O4	-	-	10468817	-	-	-	C00107	4.46222e+06	9.08787e+06	9.7999e+06	1.05667e+07	2.1903e+06	3.53092e+06	2.22593e+06	1.35798e+06	1.30112e+06	4.01159e+06	1.58353e+06	3.63952e+06	3.65428e+06	3.4825e+06	3.12e+06	2.0997e+06	921080	1.04371e+06	ko02010	0.761837	0.111733	1.89009	0.918457
MEDP1508	T3_positive	Phe-Met	Amino acid and Its metabolites	Small Peptide	297.13	296.119	[M+H]+	C14H20N2O3S	-	15080-84-9	7010506	-	-	-	C00107	716064	1.12978e+06	1.33859e+06	1.45004e+06	276148	492745	294106	196066	176178	837725	194031	294418	481769	398653	330675	168448	164453	136583	ko02010	0.9133	0.0928687	2.01869	1.01342
MEDP1509	T3_positive	Glu-Met	Amino acid and Its metabolites	Small Peptide	279.1	278.094	[M+H]+	C10H18N2O5S	-	4423-22-7	6426949	HMDB0028825	73507	-	C00107	2.17721e+07	1.50947e+07	2.45302e+07	1.41617e+07	8.07606e+06	1.86811e+07	6.43443e+06	1.06674e+07	2.1091e+06	8.74797e+06	1.00915e+07	3.47986e+06	7.60697e+06	9.47313e+06	1.39148e+07	5.6282e+06	5.69659e+06	5.78545e+06	ko02010	0.808059	0.0578308	1.72564	0.787128
MEDP1511	T3_positive	Met-Glu	Amino acid and Its metabolites	Small Peptide	279.1	278.094	[M+H]+	C10H18N2O5S	-	14517-44-3	7015689	-	-	-	C00107	8.58797e+06	5.55717e+06	9.32799e+06	4.87699e+06	3.01547e+06	6.74049e+06	2.39664e+06	4.14691e+06	764568	3.49474e+06	3.73751e+06	1.38213e+06	2.76518e+06	3.50786e+06	5.22152e+06	2.18392e+06	2.20308e+06	2.34209e+06	ko02010	0.755184	0.0688571	1.69216	0.758865
MEDP1512	T3_positive	Phe-Val	Amino acid and Its metabolites	Small Peptide	265.15	264.147	[M+H]+	C14H20N2O3	-	3918-90-9	7359122	HMDB0029008	-	-	C00107	5.19079e+06	7.42458e+06	1.06956e+07	1.19765e+07	7.63746e+06	5.89212e+06	3.17592e+06	5.88643e+06	1.54293e+06	7.99368e+06	5.20549e+06	1.06361e+07	5.16212e+06	5.65418e+06	6.0209e+06	4.10023e+06	2.1902e+06	2.23168e+06	ko02010	0.255731	0.434599	1.20791	0.272507
MEDP1526	T3_positive	Carnitine C15	FA	CAR	386.33	385.319	[M+H]+	C22H43NO4	-	-	-	-	-	-	C02301	3.34636e+06	1.88975e+06	953100	1.64697e+06	195667	1.73883e+06	422024	1.11552e+06	232018	674636	177396	207825	3.54599e+06	530820	341256	187724	332990	763172	ko04714	0.884305	0.294602	1.70668	0.771191
MEDP1529	T3_positive	Carnitine C14:2:DC	FA	CAR	398.25	397.246	[M+H]+	C21H35NO6	-	-	-	-	-	-	C02301	1.47764e+07	1.35378e+06	901301	1.22257e+06	168212	5.38342e+06	416896	253918	515402	1.31046e+06	229647	1.60343e+06	3.63098e+06	172653	1.11992e+06	129220	90767.4	172036	ko04714	0.74534	0.291649	2.95444	1.56288
MEDP1533	T3_positive	Carnitine C22:6	FA	CAR	472.34	471.335	[M+H]+	C29H45NO4	-	-	53477842	-	-	-	C02301	1.60514e+06	802854	215808	186939	103983	832134	28948.9	31129.7	149374	94501.3	23450.9	31358.4	116833	78496.3	148071	12737.4	19482.2	50293.8	ko04714	1.36847	0.0686385	6.87785	2.78196
MEDP1547HN	HILIC_negative	Sodium 1-hydroxy-3-(phosphonooxy)propan-2-olate	Organic acid and Its derivatives	Phosphoric acids	170.998	193.996	[M-H]-	C3H8NaO6P	-	17603-42-8	71607255	-	-	-	-	563557	410356	582107	243178	270816	705483	627955	1.8292e+06	295451	245592	274404	794787	394708	937735	669153	180583	449383	608681	-	0.301603	0.567376	1.21363	0.279326
MEDP1578N	T3_negative	Glycine, N-[imino(phosphonoamino)methyl]-N-methyl-	Organic acid and Its derivatives	Organic acid and Its derivatives	230.031	211.036	[M+F]-	C4H10N3O5P	-	24655	587	HMDB0001511	17287	6288	C02305	91081.8	243037	345601	194725	260233	258752	53317.4	672086	574292	269124	166284	396918	76433.8	145624	342109	460423	279525	465839	ko00330,ko01100	0.078627	0.904759	1.03491	0.0495037
MEDP1609N	T3_negative	4-(Aminomethyl)benzoic acid	Organic acid and Its derivatives	Organic acid and Its derivatives	196.062	151.063	[M+HCOO]-	C8H9NO2	-	-	65526	HMDB0246300	-	-	-	32408.4	117987	146852	170704	99815.3	81139.8	251525	845235	252820	152834	147968	431370	166796	125574	810804	557497	200940	240096	-	0.794756	0.425826	0.705213	-0.503869
MEDP1624	T3_positive	Androstenedione	Hormones and hormone related compounds	Hormones and hormone related compounds	287.2	286.193	[M+H]+	C19H26O2	-	1963-05-08	6128	HMDB0000053	16422	2795	C00280	340349	495535	918466	736112	429324	1.02262e+06	248597	994309	483090	969769	486815	317752	368677	473744	1.00946e+06	204599	557667	488003	ko00140,ko01100,ko01522,ko04913,ko04917,ko05200,ko05215	0.364738	0.521468	1.1624	0.217101
MEDP1625	T3_positive	Androstanedione	Hormones and hormone related compounds	Hormones and hormone related compounds	289.22	288.209	[M+H]+	C19H28O2	-	846-46-8	222865	HMDB0000899	15994	5855	C00674	130519	181618	390427	286704	212731	146650	44557.5	120324	144337	64477.9	269453	31898.4	39528	123295	351650	82571.8	186635	161758	ko00140,ko01100	0.64182	0.450318	1.26432	0.338366
MEDP1643	T3_positive	7α,25-Dihydroxycholesterol	Hormones and hormone related compounds	Hormones and hormone related compounds	401.34	418.345	[M+H-H2O]+	C27H46O3	-	107655-65-2	129922	HMDB0006280	37623	-	C15520	426962	803451	372191	144054	680815	784233	157224	241221	183690	180177	231940	265754	213904	128517	241947	113207	172341	256073	ko00120	1.24476	0.0404127	2.10318	1.07257
MEDP1644	T3_positive	Aniline	Alcohol and amines	Amines	94.07	93.0578	[M+H]+	C6H7N	-	62-53-3	6115	HMDB0003012	17296	489	C00292	638751	471981	741802	572278	373550	333776	390620	587412	256580	385436	290743	400178	363179	351227	315416	367895	391728	355752	-	1.16661	0.0452524	1.35548	0.438803
MEDP1645P	T3_positive	Benzamide	Alcohol and amines	Amines	144.043	121.053	[M+Na]+	C7H7NO	-	55-21-0	2331	HMDB0004461	28179	-	C09815	177375	3.40663e+06	3.28972e+06	4.43536e+06	3.26268e+06	4.42681e+06	2.98007e+06	4.08744e+06	5.74744e+06	4.61426e+06	3.47503e+06	4.52506e+06	3.72775e+06	462459	6.04739e+06	6.15564e+06	5.44997e+06	6.30799e+06	-	0.437282	0.230935	0.780402	-0.35771
MEDP1646	T3_positive	Caldine	Alcohol and amines	Amines	132.15	131.142	[M+H]+	C6H17N3	-	56-18-8	5942	-	-	-	C03375	2.59953e+06	2.17377e+06	3.01674e+06	2.61528e+06	2.31245e+06	2.81514e+06	2.3315e+06	2.63457e+06	3.33991e+06	2.78012e+06	2.91769e+06	2.5256e+06	2.63021e+06	2.7365e+06	2.70988e+06	2.61052e+06	2.41957e+06	2.66317e+06	ko00330,ko01100	0.115295	0.898993	0.993567	-0.00931138
MEDP1647*236	T3_positive	2-Amino-1-phenylethanol	Alcohol and amines	Alcohols	138.09	137.084	[M+H]+	C8H11NO	-	7568-93-6	1000	HMDB0001065	16343	59	C02735	380222	890317	183226	135629	231375	324383	1.57609e+06	2.16366e+06	141345	411768	501607	600821	214245	1.97575e+06	389597	234079	1.64559e+06	1.43145e+06	-	0.561611	0.650053	0.813818	-0.297222
MEDP1649	T3_positive	3-Methoxy-L-Tyrosine	Amino acid and Its metabolites	Amino acid derivatives	212.09	211.084	[M+H]+	C10H13NO4	-	300-48-1	9307	-	-	-	-	65742.1	128350	144155	171518	184605	151403	308821	230835	220698	167365	108876	194268	137587	109915	306980	246943	186693	185664	-	0.179401	0.894633	0.97679	-0.0338801
MEDP1653	T3_positive	Glu-Glu	Amino acid and Its metabolites	Small Peptide	277.1	276.096	[M+H]+	C10H16N2O7	-	1116-22-9	439500	HMDB0011737	73705	-	C05282	1.4284e+06	871093	846290	1.03344e+06	672141	494959	676072	696085	495639	770494	690467	892279	388101	1.62541e+06	399925	567478	437103	318401	-	0.6181	0.465179	1.18465	0.244462
MEDP1654*155	T3_positive	1-Methyladenosine	Nucleotide and Its metabolites	Nucleotide and Its metabolites	282.12	281.112	[M+H]+	C11H15N5O4	-	15763-06-1	27476	-	-	-	C02494	932097	237216	365261	566378	943036	1.22238e+06	100188	370919	1.82126e+06	1.49254e+06	686442	3.12623e+06	485522	1.99535e+06	2.87641e+06	402469	273322	269172	-	0.65128	0.208098	0.565045	-0.823563
MEDP1662	T3_positive	N6,N6,N6-Trimethyl-L-lysine	Amino acid and Its metabolites	Amino acid derivatives	189.16	188.153	[M+H]+	C9H20N2O2	-	-	440120	-	-	-	C03793	4.39894e+07	6.58938e+07	1.09876e+08	9.2346e+07	1.84817e+07	4.11726e+07	3.03487e+07	1.7765e+07	1.57167e+07	1.23679e+07	4.96813e+07	1.16834e+07	1.77181e+07	4.71006e+07	2.85626e+07	1.44249e+07	5.06258e+07	4.48917e+07	ko00310,ko01100	0.714214	0.192231	1.57221	0.652791
MEDP1663*243	T3_positive	N,N-Dimethylarginine	Amino acid and Its metabolites	Amino acid derivatives	203.15	202.143	[M+H]+	C8H18N4O2	-	30315-93-6	123831	HMDB0001539	17929	6309	C03626	7.06592e+06	8.76758e+06	5.27822e+06	6.20258e+06	6.33169e+06	7.37531e+06	4.88113e+06	5.60023e+06	2.41246e+06	1.05926e+07	2.94676e+06	1.11285e+07	7.57553e+06	3.66757e+06	1.02146e+07	4.3962e+06	4.10471e+06	4.19384e+06	-	0.0945662	0.673633	0.916608	-0.125622
MEDP1664	T3_positive	Glu-Leu-Arg	Amino acid and Its metabolites	Small Peptide	417.25	416.238	[M+H]+	C17H32N6O6	-	-	25217475	-	-	-	C00098	70387.2	56332.9	71359.9	75055.1	32586.2	67971.7	48570.5	74664.6	31956.7	79661.9	32804.3	52578.6	54233.5	49194.4	51451.8	51293.5	24661.7	42088.2	ko02010	0.64849	0.210068	1.20759	0.272129
MEDP1666	T3_positive	Leu-Val-Ser	Amino acid and Its metabolites	Small Peptide	318.2	317.195	[M+H]+	C14H27N3O5	-	-	9858135	-	-	-	C00098	2.27977e+07	9.53875e+06	8.96017e+06	1.07026e+07	7.67607e+06	8.57943e+06	3.47329e+06	8.91405e+06	2.75207e+06	1.17622e+07	6.27677e+06	8.08162e+06	6.61966e+06	6.03948e+06	1.1669e+07	4.99747e+06	2.94758e+06	3.54085e+06	ko02010	0.493592	0.296036	1.34649	0.4292
MEDP1667*158	T3_positive	Phe-Glu	Amino acid and Its metabolites	Small Peptide	295.13	294.122	[M+H]+	C14H18N2O5	-	3617-45-6	151134	HMDB0028994	-	-	C00107	6.55939e+06	8.69375e+06	10299194	1.55958e+07	5.45285e+06	9.31616e+06	3.06347e+06	3.698e+06	2.49485e+06	5.85685e+06	2.75646e+06	8.39495e+06	3.91555e+06	3.88861e+06	5.97802e+06	3.08758e+06	2.00994e+06	2.1812e+06	ko02010	0.966483	0.0797073	1.71198	0.775662
MEDP1668	T3_positive	Leu-Ala-Val	Amino acid and Its metabolites	Small Peptide	302.21	301.2	[M+H]+	C14H27N3O4	-	-	54565935	-	-	-	C00098	980660	2.34849e+06	972719	1.49818e+06	887531	2.70202e+06	1.54276e+06	2.0077e+06	1.27032e+06	4.13525e+06	545936	3.49091e+06	2.07537e+06	1.56825e+06	3574151	1.12678e+06	795126	950690	ko02010	0.271573	0.389224	0.778119	-0.361937
MEDP1670	T3_positive	Gly-Gly-Phe	Amino acid and Its metabolites	Small Peptide	280.13	279.122	[M+H]+	C13H17N3O4	-	6234-26-0	6993373	-	-	-	C00098	1.0286e+07	5.80728e+06	5.7535e+06	5.60629e+06	634742	760663	670890	1.23046e+06	525569	629426	515649	600777	864646	983200	1.17087e+06	325540	442219	436477	ko02010	1.38823	0.0431287	5.23981	2.38951
MEDP1671	T3_positive	Glu-Glu-Ile	Amino acid and Its metabolites	Small Peptide	390.19	389.18	[M+H]+	C16H27N3O8	-	-	71464590	-	-	-	C00098	2.25073e+06	950538	741664	2.16848e+06	199865	262544	309024	322855	238730	632338	549260	443118	650966	462072	724465	222797	218685	309529	ko02010	0.387007	0.234907	1.76692	0.821233
MEDP1672	T3_positive	Leu-Leu-Glu	Amino acid and Its metabolites	Small Peptide	374.23	373.221	[M+H]+	C17H31N3O6	-	20274-83-3	484684	-	-	-	C00098	3.46943e+06	1.5982e+06	1.09958e+06	2.21094e+06	1.56479e+06	2.55949e+06	556721	2.13763e+06	1.04066e+06	6.03366e+06	1.14554e+06	2.60228e+06	3.14389e+06	2.06901e+06	3.34572e+06	1.07808e+06	336461	936567	ko02010	0.184053	0.463903	0.784751	-0.349693
MEDP1673	T3_positive	Ile-Ile-Thr	Amino acid and Its metabolites	Small Peptide	346.23	345.226	[M+H]+	C16H31N3O5	-	-	145456184	-	-	-	C00098	1.0124e+06	738399	717424	1.04961e+06	858834	2.2018e+06	379679	852969	831482	3.77316e+06	414880	2.1325e+06	1.08648e+06	840017	1.94691e+06	373949	343717	176560	ko02010	0.0743627	0.540341	0.779443	-0.359485
MEDP1675	T3_positive	Leu-Leu-Gly	Amino acid and Its metabolites	Small Peptide	302.21	301.2	[M+H]+	C14H27N3O4	-	4464-36-2	7019089	-	-	-	C00098	824270	854306	1.1345e+06	1.059e+06	2.03298e+06	1.87546e+06	1.33294e+06	2.68243e+06	1.45831e+06	6.35822e+06	731084	4.46953e+06	3.37422e+06	1.12395e+06	4.54288e+06	1.79542e+06	629051	954929	ko02010	0.673368	0.133567	0.552735	-0.855341
MEDP1676	T3_positive	Phe-Val-Asp	Amino acid and Its metabolites	Small Peptide	380.18	379.174	[M+H]+	C18H25N3O6	-	-	44232355	-	-	-	C00098	1.47214e+06	1.22537e+06	529478	1.32175e+06	900796	852885	459181	1.5826e+06	799813	2.55498e+06	786848	1.51524e+06	1.55963e+06	750400	2.41131e+06	836447	445992	551780	ko02010	0.342348	0.410357	0.801218	-0.319733
MEDP1677	T3_positive	Trp-Ala-Asp	Amino acid and Its metabolites	Small Peptide	391.16	390.154	[M+H]+	C18H22N4O6	-	-	25125248	-	-	-	C00098	360457	206244	251082	295488	358319	182479	99616	1.08636e+06	60915.7	329719	162639	199829	91701.2	91369.7	236265	65694.4	64365.8	66984.1	ko02010	0.994283	0.128603	2.2169	1.14854
MEDP1678	T3_positive	Thr-Val-Leu	Amino acid and Its metabolites	Small Peptide	332.22	331.211	[M+H]+	C15H29N3O5	-	-	49864481	-	-	-	C00098	5.61586e+06	1.44635e+07	1.87842e+07	1.94959e+07	2.43774e+06	4.51661e+06	1.52095e+06	2.54384e+06	1.25714e+06	8.32296e+06	1.65085e+06	4.28776e+06	1.11489e+07	4.55351e+06	3.69569e+06	2.39294e+06	564755	764490	ko02010	0.622081	0.209886	1.88957	0.918059
MEDP1679	T3_positive	Glu-Val-Phe	Amino acid and Its metabolites	Small Peptide	394.2	393.19	[M+H]+	C19H27N3O6	-	31461-61-7	193678	-	-	-	C00098	2.13261e+06	1.62031e+06	1.18743e+06	1.8216e+06	983728	1.17043e+06	411612	1.4309e+06	661492	2.77811e+06	955376	1.50223e+06	1.27649e+06	1.09513e+06	2.25992e+06	592975	303123	370290	ko02010	0.248228	0.925458	1.02573	0.0366504
MEDP1680	T3_positive	Thr-Leu-Ile	Amino acid and Its metabolites	Small Peptide	346.23	345.226	[M+H]+	C16H31N3O5	-	-	101127826	-	-	-	C00098	2.74562e+06	4.04272e+06	4.76679e+06	5.70736e+06	1.15923e+06	2.07502e+06	1.13422e+06	1.18388e+06	927315	3.99107e+06	1.00741e+06	3.62511e+06	2.50202e+06	2.1207e+06	2.47905e+06	1.21099e+06	479785	603261	ko02010	0.448779	0.400053	1.31759	0.3979
MEDP1682	T3_positive	Leu-Gly-Phe	Amino acid and Its metabolites	Small Peptide	336.19	335.185	[M+H]+	C17H25N3O4	-	-	6994674	-	-	-	C00098	3.33777e+06	5885148	6.09993e+06	8.27058e+06	1.50199e+06	2.66249e+06	1.39628e+06	1.38303e+06	1.04968e+06	4.23918e+06	1.42269e+06	3.3359e+06	3.42649e+06	1.96507e+06	2.9075e+06	1.21069e+06	880735	1.2646e+06	ko02010	0.526034	0.231633	1.52942	0.612984
MEDP1683	T3_positive	Leu-Leu-Leu	Amino acid and Its metabolites	Small Peptide	358.27	357.263	[M+H]+	C18H35N3O4	-	10329-75-6	82546	-	-	-	C00098	2.68046e+06	4.73939e+06	4.93996e+06	7.64673e+06	1.37583e+06	2.63689e+06	1.73443e+06	1.72823e+06	1.15449e+06	6.21022e+06	1.12539e+06	4.63217e+06	3.35238e+06	2.51385e+06	3.73935e+06	1.63284e+06	693618	577842	ko02010	0.346562	0.639288	1.1699	0.226385
MEDP1684	T3_positive	Leu-Leu-Phe	Amino acid and Its metabolites	Small Peptide	392.25	391.247	[M+H]+	C21H33N3O4	-	74479-02-0	7408573	-	-	-	C00098	2.56186e+06	4.52455e+06	4.47944e+06	4.08674e+06	918972	1.28097e+06	1.08473e+06	713404	596229	2.04755e+06	601590	773585	1.5942e+06	1.20194e+06	1.21537e+06	606421	347677	424232	ko02010	1.09191	0.0587098	2.2975	1.20007
MEDP1685	T3_positive	Phytosphingosine	SL	SPH	318.3	317.293	[M+H]+	C18H39NO3	-	554-62-1	122121	HMDB0004610	46961	7066	C12144	116248	120030	69545.7	129342	148627	157000	97657.4	93481.6	77255.8	255138	118941	1.18332e+06	132061	102481	181759	95367.2	76838.8	122231	ko00600,ko01100	0.859571	0.27017	0.444941	-1.16831
MEDP1699*271	T3_positive	LPC(0:0/16:1)	GP	LPC	494.32	493.317	[M+H]+	C24H48NO7P	-	-	122164832	-	-	-	C04230	1.44858e+06	2.52182e+06	2.73326e+06	4.24509e+06	2.63138e+06	6.06975e+06	1.67732e+07	5.54303e+06	1.0016e+07	6.93584e+06	6.58917e+06	1.08483e+07	4.55356e+06	6.47748e+06	7242915	1.14092e+07	7.61859e+06	1.51424e+07	ko00564,ko05231	1.16636	0.180555	0.676697	-0.563419
MEDP1703	T3_positive	Methyldopa	Amino acid and Its metabolites	Amino acid derivatives	212.09	211.084	[M+H]+	C10H13NO4	-	555-30-6	38853	HMDB0011754	61058	-	C07194	1.12788e+06	804464	875814	631901	854574	1.39864e+06	2.40002e+06	1.68141e+06	1.25722e+06	2.29983e+06	605357	3.22985e+06	2.46242e+06	763407	4.43974e+06	1.07495e+06	1.23068e+06	1.1632e+06	-	0.7007	0.166927	0.638812	-0.646537
MEDP1704	T3_positive	(±)-Anabasine	Heterocyclic compounds	Heterocyclic compounds	163.12	162.116	[M+H]+	C10H14N2	-	13078-04-1	2181	HMDB0004350	28986	3283	C06180	48552.6	64262.1	43043.3	34967.6	50781.2	80392.4	56968.3	73545.5	34255	29972.8	37585.8	37914.9	32143.3	29378.6	56708.1	45825.5	72558.2	45277.8	-	0.939567	0.14368	1.25661	0.329541
MEDP1706	T3_positive	(Z)-Guggulsterone	CoEnzyme and vitamins	CoEnzyme and vitamins	313.22	312.209	[M+H]+	C21H28O2	-	95975-55-6	6450278	-	-	-	-	1.12949e+07	2.44531e+07	2.60235e+07	3.06305e+07	4.75903e+07	9.58788e+07	2.49012e+07	2.01121e+07	4.11441e+07	2.57865e+07	4.56014e+07	36117238	1.8001e+07	2.12468e+07	3.95727e+07	2.55001e+07	3.7697e+07	3.72863e+07	-	0.0742243	0.669363	1.1228	0.167097
MEDP1713	T3_positive	1-Methylinosine	Nucleotide and Its metabolites	Nucleotide and Its metabolites	283.1	282.096	[M+H]+	C11H14N4O5	-	2140-73-0	65095	HMDB0002721	19065	3780	C12317	193531	159730	619469	590236	349663	531909	265613	49775.5	387059	227268	268827	317902	136276	405589	356590	325351	270257	265751	-	0.0180509	0.395346	1.2227	0.290065
MEDP1718	T3_positive	2-O-Methylcytosine	Heterocyclic compounds	Heterocyclic compounds	126.07	125.059	[M+H]+	C5H7N3O	-	3289-47-2	160679	HMDB0004339	70854	-	C02376	807628	571639	493510	457340	1.88995e+06	702164	928508	588639	351474	755446	554473	1.11331e+06	709195	519496	791803	402239	779838	957049	ko00240,ko01100	0.185197	0.894531	1.0316	0.0448809
MEDP1719	T3_positive	2'-O-Methylguanosine	Nucleotide and Its metabolites	Nucleotide and Its metabolites	298.11	297.107	[M+H]+	C11H15N5O5	-	2140-71-8	135406950	-	-	-	-	444511	239188	234482	230808	192771	245950	212248	1.13423e+06	284252	509785	458612	356330	280869	534500	474393	330745	160607	172845	-	0.33614	0.952756	0.981623	-0.0267586
MEDP1720	T3_positive	2-Phenylglycine	Amino acid and Its metabolites	Amino acid derivatives	152.07	151.063	[M+H]+	C8H9NO2	-	2835-06-05	3866	HMDB0002210	55484	6549	-	103660	118524	127776	134187	79274.7	178058	253055	303861	199232	488977	180813	1.34633e+06	255304	199981	759669	492461	494530	467519	-	1.70777	0.0183687	0.319624	-1.64555
MEDP1721	T3_positive	2-Phenylpropionic acid	Organic acid and Its derivatives	Organic acid and Its derivatives	151.08	150.068	[M+H]+	C9H10O2	-	492-37-5	10296	HMDB0011743	48526	-	C05629	546410	461502	681538	591787	1.0819e+06	528560	841753	452182	370569	752504	747765	633948	584250	762815	659034	600711	724245	760747	ko00360,ko01100	0.871512	0.363355	0.892417	-0.164211
MEDP1723	T3_positive	3-Amino-2-piperidinone	Heterocyclic compounds	Heterocyclic compounds	115.09	114.079	[M+H]+	C5H10N2O	-	1892-22-4	5200225	HMDB0000323	76341	5312	-	8.81654e+06	933829	6.30221e+06	629695	1.41511e+06	4.00559e+06	850707	4.63609e+06	1.55242e+06	752892	718139	1.75374e+06	936924	587585	2.65824e+06	383407	2.806e+06	835938	-	1.14336	0.0816822	2.54898	1.34992
MEDP1724	T3_positive	3-Amino-4-methylpentanoic acid	Organic acid and Its derivatives	Organic acid and Its derivatives	132.1	131.095	[M+H]+	C6H13NO2	-	5699-54-7	193411	HMDB0003640	86261	-	C02486	1.12814e+06	802175	1.26268e+06	924864	794344	668012	527569	899719	334947	564168	492052	611969	482437	468475	644428	350974	379566	417436	-	1.45669	0.00914672	1.66439	0.73499
MEDP1734	T3_positive	5-Aminoimidazole-4-carboxamide	Heterocyclic compounds	Heterocyclic compounds	127.06	126.054	[M+H]+	C4H6N4O	-	360-97-4	9679	HMDB0003192	2030	629	C04051	103023	66801.9	110419	100175	216736	118192	84615.4	92512.4	73792.4	81623.4	82735.4	112055	96844.3	96491.1	113748	88392.9	105500	103192	ko00230,ko01100	0.192409	0.548286	1.0973	0.133964
MEDP1735	T3_positive	2,6-Diamino-5-hydroxyhexanoic acid	Amino acid and Its metabolites	Amino acid derivatives	163.11	162.1	[M+H]+	C6H14N2O3	-	13204-98-3	1029	-	-	-	C16741	138119	121995	213952	97007.8	143190	133489	76320.7	256585	52625.1	57404.1	101062	177934	52680.6	56561.1	147804	150272	153384	130349	ko00310,ko01100	0.516764	0.406881	1.20034	0.263437
MEDP1736	T3_positive	5-Methylcytidine	Nucleotide and Its metabolites	Nucleotide and Its metabolites	258.11	257.101	[M+H]+	C10H15N3O5	-	2140-61-6	92918	HMDB0000982	20607	5919	-	534119	732028	337189	342163	386461	632228	297581	320212	627700	258856	224440	366798	239568	288466	339116	274934	274930	245830	-	1.69325	0.00880629	1.6752	0.744336
MEDP1739	T3_positive	Acetylvanillin	Benzene and substituted derivatives	Phenolic acids	195.07	194.058	[M+H]+	C10H10O4	-	881-68-5	61229	HMDB0029663	-	-	-	41818.6	131392	113989	217633	204182	195851	162712	342964	332427	692260	336006	1.04025e+06	564041	216656	608779	163990	356709	369440	-	1.55228	0.0136424	0.400855	-1.31885
MEDP1740*228	T3_positive	Acrylamide	Alcohol and amines	Amines	72.04	71.0371	[M+H]+	C3H5NO	-	1979-06-01	6579	HMDB0004296	28619	-	C01659	2.15652e+08	1.74793e+08	2.24145e+08	2.26656e+08	7.84334e+07	1.24738e+08	7.54308e+07	1.81739e+08	3.21323e+07	9.31792e+07	7.99335e+07	3.97808e+07	6.70957e+07	8.62468e+07	1.07936e+08	5.45411e+07	7.47619e+07	7.49148e+07	-	1.17744	0.0174987	1.96601	0.975269
MEDP1741	T3_positive	Agmatine	Alcohol and amines	Polyamines	131.13	130.122	[M+H]+	C5H14N4	-	306-60-5	199	HMDB0001432	17431	3523	C00179	1.81442e+06	531214	1.92971e+06	607373	1.01613e+08	2.41512e+06	413419	2.80402e+06	1.90141e+06	2.12068e+06	1.3601e+06	2.29084e+06	730624	2.4936e+06	1.10235e+06	1.00483e+06	2.53681e+06	1.52789e+06	ko00330,ko01100	0.281219	0.352304	7.51795	2.91034
MEDP1742	T3_positive	Ala-Phe	Amino acid and Its metabolites	Small Peptide	237.12	236.116	[M+H]+	C12H16N2O3	-	3061-90-3	96814	HMDB0028694	73807	-	C00107	6.75517e+06	9.01129e+06	9.72678e+06	1.0006e+07	2.94814e+06	3.59701e+06	2.80912e+06	1.56925e+06	1.56229e+06	4.72003e+06	1.79862e+06	3.60347e+06	4.39214e+06	3.57939e+06	3.17574e+06	2.32608e+06	1.30994e+06	1.58338e+06	ko02010	0.841044	0.0852685	1.81152	0.857202
MEDP1746	T3_positive	Carbendazim	Heterocyclic compounds	Heterocyclic compounds	192.08	191.069	[M+H]+	C9H9N3O2	-	10605-21-7	25429	-	-	-	C10897	1960.69	1960.69	1960.69	1960.69	1960.69	1960.69	1960.69	1960.69	1960.69	35647.8	320489	32463.6	10550	42827.7	9803.43	49429.6	43916	35013.3	-	2.22275	0.0893271	0.0304171	-5.03897
MEDP1747	T3_positive	Cortisone acetate	Hormones and hormone related compounds	Hormones and hormone related compounds	403.21	402.204	[M+H]+	C23H30O6	-	1950-04-04	5745	HMDB0015459	587711	-	C08173	226813	182414	76124.9	148742	154271	191144	125210	75642.3	61104.1	12220.8	12220.8	12220.8	12220.8	12220.8	12220.8	12220.8	12220.8	12220.8	-	2.32478	0.000186279	11.2873	3.49663
MEDP1748	T3_positive	Cyromazine	Heterocyclic compounds	Heterocyclic compounds	167.1	166.097	[M+H]+	C6H10N6	-	66215-27-8	47866	HMDB0029862	30260	-	C14147	1.84071e+06	1.13785e+06	1.10481e+06	1.06679e+06	1.34167e+06	1.90837e+06	903225	1.77164e+06	697981	1.24115e+06	1.49222e+06	1.46692e+06	999114	1.01424e+06	1.87919e+06	654333	1.09656e+06	1.07852e+06	-	0.216222	0.621936	1.07789	0.108215
MEDP1753	T3_positive	Glucosaminic acid	Carbohydrates and Its metabolites	Sugar acids	196.08	195.074	[M+H]+	C6H13NO6	-	3646-68-2	73563	-	-	-	C03752	167845	136927	192019	176142	154278	218367	227201	187820	181107	183792	124248	236386	183341	159817	228316	205146	190337	224035	ko00030,ko01100	0.311726	0.505519	0.946001	-0.0800866
MEDP1763	T3_positive	Guanidine	Alcohol and amines	Polyamines	60.06	59.0483	[M+H]+	CH5N3	-	1950-01-01	3520	HMDB0001842	42820	6342	C17349	3.48643e+06	4.16022e+06	3.63501e+06	3.90646e+06	6.94779e+06	6.81018e+06	2.65484e+06	3.01254e+06	1.99835e+06	5.49438e+06	1.75681e+06	3.83034e+06	2.5235e+06	1.98269e+06	2.18569e+06	2.89266e+06	2.0016e+06	2.18528e+06	-	1.05663	0.0827476	1.47314	0.558892
MEDP1766	T3_positive	Val-Tyr	Amino acid and Its metabolites	Small Peptide	281.15	280.142	[M+H]+	C14H20N2O4	-	3061-91-4	7009555	-	-	-	C00107	3.53025e+06	6.94185e+06	6.09984e+06	6.18203e+06	2.73235e+06	3.42477e+06	1.12387e+06	1.73098e+06	1.09868e+06	3.84912e+06	1.25231e+06	3.84598e+06	3.34256e+06	2.24727e+06	2.72107e+06	1.78954e+06	640511	619515	ko02010	0.760801	0.130911	1.61832	0.694495
MEDP1770	T3_positive	Jasmone	Aldehyde,Ketones,Esters	Ketones	165.13	164.12	[M+H]+	C11H16O	-	488-10-8	1549018	HMDB0035601	-	-	C08490	1.00312e+06	1.18906e+06	873485	903854	1.16437e+06	1.00669e+06	652611	1.23845e+06	812280	917941	1.11734e+06	1.1513e+06	1.15344e+06	1.04486e+06	1.16818e+06	947295	1.44309e+06	1.16177e+06	-	0.932731	0.108032	0.875182	-0.192345
MEDP1776	T3_positive	Leu-Ala	Amino acid and Its metabolites	Small Peptide	203.14	202.132	[M+H]+	C9H18N2O3	-	7298-84-2	81721	HMDB0028922	-	-	-	3.04569e+06	3.45871e+06	7.94719e+06	9.79823e+06	1.19441e+07	1.03827e+07	2.71526e+06	6.77101e+06	3.57138e+06	1.39962e+07	3.90951e+06	1.84296e+07	7.7421e+06	7.32989e+06	9.56815e+06	6.04956e+06	2.50797e+06	2.61721e+06	-	0.344156	0.525936	0.826529	-0.274862
MEDP1778*110	T3_positive	L-Norvaline	Amino acid and Its metabolites	Amino acids	118.09	117.079	[M+H]+	C5H11NO2	-	6600-40-4	65098	-	-	-	C01826	3.70318e+08	3.75161e+08	4.27092e+08	5.05026e+08	2.21424e+08	2.70082e+08	3.83217e+08	4.01494e+08	3.22622e+08	3.19699e+08	3.39887e+08	1.85962e+08	2.64157e+08	2.46689e+08	406958618	3.07417e+08	2.18256e+08	2.26598e+08	-	1.17343	0.0343633	1.30243	0.381211
MEDP1779	T3_positive	LPC(13:0/0:0)	GP	LPC	454.29	453.286	[M+H]+	C21H44NO7P	-	20559-17-5	24779450	-	-	-	C04230	117154	355793	12805	36125.6	117939	26379.4	490699	645062	1.94079e+06	993656	991285	65754.7	526161	1.14904e+06	377021	2.4599e+06	1.19045e+06	1.43629e+06	ko00564,ko05231	1.23931	0.0682855	0.407283	-1.2959
MEDP1780	T3_positive	Leu-Phe	Amino acid and Its metabolites	Small Peptide	279.17	278.163	[M+H]+	C15H22N2O3	-	3063-05-06	6992310	HMDB0013243	73585	-	C00107	4.51572e+06	1.04792e+07	9.27197e+06	1.38477e+07	2.78483e+06	3.55408e+06	2.16189e+06	1.36875e+06	1.51103e+06	3.3653e+06	2.70088e+06	3.5802e+06	3.2018e+06	4.33557e+06	4.88328e+06	1.8658e+06	1.20851e+06	1.39679e+06	ko02010	0.666812	0.138203	1.86506	0.899223
MEDP1781	T3_positive	L-Thyronine	Hormones and hormone related compounds	Hormones and hormone related compounds	274.11	273.1	[M+H]+	C15H15NO4	-	1596-67-4	5461103	HMDB0000667	30662	5637	-	45130.4	61178.6	59720.5	47884.8	43323.9	99552.9	47282.7	78893.3	35909.8	58000.1	34358.7	46433.9	16719.4	38113.7	51173.6	70646.6	39330.5	71095.6	-	0.700832	0.264941	1.21839	0.284972
MEDP1782	T3_positive	Medroxyprogesterone	CoEnzyme and vitamins	CoEnzyme and vitamins	345.24	344.235	[M+H]+	C22H32O3	-	520-85-4	10631	HMDB0001939	6715	1094	C07119	512062	555459	569605	407602	475405	417265	425459	490480	360181	526251	473167	551216	526200	517991	479337	429690	539810	437332	-	0.639017	0.305371	0.940309	-0.088793
MEDP1783P	T3_positive	Methotrexate	Heterocyclic compounds	Pteridines and derivatives	437.169	454.171	[M+H-H2O]+	C20H22N8O5	-	21672	126941	HMDB0014703	44185	-	C01937	177572	1.10478e+07	2.17905e+06	1.14432e+06	8.63154e+06	1.43562e+06	1.30858e+06	1.40373e+06	492383	1.66984e+07	9.85124e+06	2.02685e+07	4.98652e+06	608201	9.19898e+06	1.53084e+06	2.33066e+06	2.5748e+06	ko04976	1.07387	0.120794	0.408836	-1.29041
MEDP1786	T3_positive	N1,N8-diacetylspermidine	Alcohol and amines	Amines	230.19	229.179	[M+H]+	C11H23N3O2	-	82414-35-5	389613	HMDB0041947	-	-	-	2.60803e+07	3.26392e+06	3.71917e+06	2.5334e+06	4.96743e+07	8.84889e+06	5.77906e+06	5.72454e+06	6.54604e+06	1.29078e+07	6.09413e+06	7.17385e+07	1.07099e+07	4.96831e+06	1.45259e+07	1989068	7.94734e+06	7.09552e+06	-	0.272059	0.751188	0.812962	-0.298741
MEDP1789	T3_positive	N6-methyl-2'-deoxyadenosine	Nucleotide and Its metabolites	Nucleotide and Its metabolites	266.12	265.117	[M+H]+	C11H15N5O3	-	2002-35-9	168948	-	-	-	C03795	3.06674e+06	1.85133e+06	812671	5.42203e+06	1.09798e+06	4.53239e+06	280303	1.36753e+06	681812	2.38036e+06	6.93824e+06	712608	995660	2.84285e+06	9.152e+06	1.93699e+06	806752	726555	-	0.415153	0.499966	0.721455	-0.471019
MEDP1790	T3_positive	Gly-Ile	Amino acid and Its metabolites	Small Peptide	189.12	188.116	[M+H]+	C8H16N2O3	-	19461-38-2	88079	HMDB0028844	-	-	C00107	1.91015e+07	37418134	5.81344e+07	4.31063e+07	11100836	2.70672e+07	6.21526e+06	1.85536e+07	2.61458e+06	2.10671e+07	8.28758e+06	1.80015e+07	1.35078e+07	8.96742e+06	2.9032e+07	6.82265e+06	7.78596e+06	5.01875e+06	ko02010	0.640914	0.1097	1.88463	0.914285
MEDP1791	T3_positive	Nicotinamide riboside chloride	Nucleotide and Its metabolites	Nucleotide and Its metabolites	255.1	290.067	[M-Cl]+	C11H15ClN2O5	-	23111-00-4	90480033	HMDB0000855	15927	5818	-	398125	374917	497041	473829	740293	362703	759130	502865	759148	499974	399690	430198	287750	426954	622091	671776	693435	520027	-	0.262969	0.630955	1.06946	0.0968769
MEDP1792	T3_positive	N-methyl-4-aminobutyric acid	Amino acid and Its metabolites	Amino acid derivatives	118.09	117.079	[M+H]+	C5H11NO2	-	1119-48-8	70703	-	-	-	C15987	154606	31168.3	25769.2	90515.1	627410	569188	14294.1	178470	181921	543278	129254	3.71335e+06	79832.4	73135	67611.7	15642.2	52008.2	70227	ko00760,ko01100	0.162485	0.456495	0.394859	-1.34059
MEDP1794	T3_positive	Oxidopamine	Alcohol and amines	Polyamines	170.08	169.074	[M+H]+	C8H11NO3	-	1199-18-4	4624	HMDB0001537	78741	6307	D05294	790558	985373	749261	1.10151e+06	480453	783804	865140	751356	520112	426428	428085	415286	374306	479680	640646	309623	565339	692706	-	1.66673	0.00192342	1.62221	0.69796
MEDP1799	T3_positive	Quinoline-2-carboxylic acid	Heterocyclic compounds	Pteridines and derivatives	174.05	173.048	[M+H]+	C10H7NO2	-	1993-10-07	7124	HMDB0000842	18386	5805	C06325	2.67038e+06	1.60584e+06	2.65471e+06	3.71584e+06	5.24627e+06	7.30502e+06	1.21007e+06	1.66333e+06	817775	3.7956e+06	2.13547e+06	3.96548e+06	3.79613e+06	902676	7.05545e+06	517403	1.81487e+06	1.60266e+06	-	0.106435	0.884322	1.05095	0.0716889
MEDP1802	T3_positive	Proline betaine	Amino acid and Its metabolites	Amino acid derivatives	144.1	143.095	[M+H]+	C7H13NO2	-	471-87-4	115244	HMDB0004827	35280	7089	C10172	8.64103e+06	1.39616e+07	9.09123e+06	1.0513e+07	8.72671e+06	1.01439e+07	1.12863e+07	8.70559e+06	1.37209e+07	1.3924e+07	1.11467e+07	2.23206e+07	9.98467e+06	9.93146e+06	14341374	1.09261e+07	1.32054e+07	1.45705e+07	-	1.13444	0.0735199	0.787615	-0.344437
MEDP1807	T3_positive	Thymoquinone	Benzene and substituted derivatives	Benzene and substituted derivatives	165.09	164.084	[M+H]+	C10H12O2	-	490-91-5	10281	HMDB0034732	-	-	-	858663	1.34134e+06	1.38538e+06	1.80024e+06	905277	1.35709e+06	814347	824143	1.02961e+06	781761	704814	1.27756e+06	641072	498057	1.07409e+06	646501	688393	707648	-	1.39403	0.0197532	1.46955	0.555376
MEDP1810	T3_positive	TriacetonaMine	Heterocyclic compounds	Heterocyclic compounds	156.14	155.131	[M+H]+	C9H17NO	-	826-36-8	13220	HMDB0031179	292773	-	-	88444.1	199248	158016	214538	284622	222410	225495	89638.1	81083.6	98336.8	271571	43924.7	67392.2	174322	117195	145571	204373	202415	-	0.4137	0.45377	1.17991	0.238672
MEDP1814	T3_positive	2,5-Dimethyl-2,3-dihydrofuran-3-one	Heterocyclic compounds	Heterocyclic compounds	113.06	112.052	[M+H]+	C6H8O2	-	14400-67-0	85730	HMDB0032233	-	-	-	795032	448230	764250	498472	884090	428649	571157	657997	624622	609787	733607	706895	554444	613359	505464	718417	741308	747039	-	0.331651	0.647854	0.956525	-0.0641255
MEDP1818*240	T3_positive	Bicine	Organic acid and Its derivatives	Organic acid and Its derivatives	164.09	163.084	[M+H]+	C6H13NO4	-	150-25-4	8761	HMDB0011727	39066	-	-	2.11758e+06	1.93663e+06	1.78941e+06	2.27916e+06	2.92138e+06	2.74553e+06	5.61203e+06	920311	6.95625e+06	2.56454e+06	679789	2.67789e+06	2.36709e+06	594047	2.81423e+06	6.36989e+06	3.96159e+06	4.21224e+06	-	0.243454	0.898007	1.03952	0.0559133
MEDP1819	T3_positive	alpha-Asarone	Others	Medicine	209.12	208.11	[M+H]+	C12H16O3	-	2883-98-9	636822	HMDB0031469	78309	-	C17846	758320	1.34956e+06	497845	520226	922389	1.10378e+06	775513	530643	884578	663753	1.03934e+06	721086	561743	689130	821598	587138	848046	995704	-	0.112834	0.684537	1.05995	0.0839973
MEDP1824	T3_positive	Caftaric acid	Organic acid and Its derivatives	Organic acid and Its derivatives	313.06	312.048	[M+H]+	C13H12O9	-	67879-58-7	6440397	HMDB0013680	664875	-	-	88783.5	201373	309938	416044	92273.8	160645	310126	531525	374707	381718	529737	287608	359255	502425	482126	349088	480593	486467	-	1.3336	0.0212776	0.644054	-0.634747
MEDP1833	T3_positive	Galangin 3-methyl ether	Benzene and substituted derivatives	Benzene and substituted derivatives	285.08	284.068	[M+H]+	C16H12O5	-	6665-74-3	5281946	HMDB0029522	1602	-	C11577	46890.2	72013.4	13385.7	73852.4	91125.6	104451	102842	173096	133848	288047	118985	424842	97030.7	74814.5	201737	132590	115936	103799	-	1.22788	0.071075	0.520936	-0.940822
MEDP1835	T3_positive	Methyl-p-tert-butylphenylacetate	Benzene and substituted derivatives	Benzene and substituted derivatives	207.14	206.131	[M+H]+	C13H18O2	-	3549-23-3	605629	HMDB0036240	-	-	-	63241.7	63241.7	63241.7	63241.7	63241.7	63241.7	63241.7	63241.7	63241.7	702842	677500	655861	579925	589261	577492	316208	475108	587035	-	2.40547	1.15E-06	0.110279	-3.18077
MEDP1836	T3_positive	Nootkatone	Aldehyde,Ketones,Esters	Ketones	219.17	218.167	[M+H]+	C15H22O	-	4674-50-4	1268142	-	-	-	C17914	69143.8	69143.8	69143.8	69143.8	69143.8	69143.8	69143.8	69143.8	69143.8	439862	892389	460869	350921	513956	345719	431582	531167	476319	-	2.38724	5.06E-05	0.140069	-2.83579
MEDP1849	T3_positive	Ala-Val-Ala	Amino acid and Its metabolites	Small Peptide	260.16	259.153	[M+H]+	C11H21N3O4	-	-	9813836	-	-	-	C00098	1.09341e+06	1.2888e+06	985845	1.3978e+06	1.15394e+06	1.62109e+06	438148	844574	392555	1.70005e+06	499848	2.76692e+06	882207	862245	1.71672e+06	436920	384442	388289	ko02010	0.151942	0.881443	0.956269	-0.0645122
MEDP1850	T3_positive	Arg-Leu	Amino acid and Its metabolites	Small Peptide	288.2	287.196	[M+H]+	C12H25N5O3	-	1188-24-5	6992563	HMDB0028713	73815	-	C00107	2.12144e+07	9.13561e+06	1.18058e+07	8.43388e+06	5.65936e+06	6.2339e+06	2.30029e+06	5.48522e+06	1.84374e+06	7.81436e+06	2.54304e+06	1.00156e+07	7.7024e+06	4.82567e+06	5.67803e+06	3.27374e+06	2.05435e+06	2.65698e+06	ko02010	0.630414	0.216742	1.54866	0.631023
MEDP1851	T3_positive	Asp-Tyr	Amino acid and Its metabolites	Small Peptide	297.11	296.101	[M+H]+	C13H16N2O6	-	22840-03-5	152455	HMDB0028765	-	-	C00107	1.03198e+06	1.20153e+06	1.34118e+06	2.24957e+06	387470	232406	142398	476903	291312	397633	307172	538550	459937	228293	527425	207780	399878	389264	ko02010	0.805966	0.101585	2.12815	1.0896
MEDP1855	T3_positive	DL-Aminopimelic acid	Organic acid and Its derivatives	Organic acid and Its derivatives	176.09	175.084	[M+H]+	C7H13NO4	-	627-76-9	101122	HMDB0034252	64305	-	-	555046	629626	854447	911887	447016	644480	3.99802e+06	4.96193e+06	3.37482e+06	1.47605e+06	1.93438e+06	887283	2.06142e+06	4.60438e+06	1.94579e+06	2.62458e+06	1.28729e+06	1.3039e+06	-	0.690977	0.784142	0.90357	-0.146292
MEDP1857	T3_positive	Eicosanoyl-EA	Organic acid and Its derivatives	Organic acid and Its derivatives	356.35	355.345	[M+H]+	C22H45NO2	-	94421-69-9	3787294	-	-	-	-	2.31826e+07	1.74519e+07	3.65655e+07	3.47417e+07	3.26653e+07	3.20251e+07	3.14535e+07	3.07069e+07	8.13163e+06	4.68563e+07	4.57533e+07	4.73386e+07	2.79875e+07	2.56164e+07	3.20406e+07	2.10635e+07	2.4936e+07	2.77194e+07	-	0.809992	0.231857	0.824973	-0.277581
MEDP1859	T3_positive	Gln-Phe	Amino acid and Its metabolites	Small Peptide	276.13	293.138	[M-H2O+H]+	C14H19N3O4	-	92327-75-8	57288566	HMDB0028804	-	-	C00107	2.17303e+06	366668	178537	182034	21857.9	122799	81709.1	183263	140807	147925	291311	92652.2	197668	135478	146811	157910	185728	230268	ko02010	0.135312	0.387098	2.17607	1.12172
MEDP1864	T3_positive	Gly-Leu-Ala	Amino acid and Its metabolites	Small Peptide	260.16	259.153	[M+H]+	C11H21N3O4	-	-	11543454	-	-	-	C00098	6.36907e+06	3.69345e+06	1.98241e+06	2.0128e+06	2.51188e+06	3.50393e+06	839611	2.98443e+06	948034	4.8671e+06	1.46455e+06	2.16787e+06	2.69073e+06	1.68434e+06	2.52142e+06	1.18058e+06	917504	1.13752e+06	ko02010	0.503605	0.335641	1.33352	0.415238
MEDP1865	T3_positive	Gly-Leu-Arg	Amino acid and Its metabolites	Small Peptide	345.22	344.217	[M+H]+	C14H28N6O4	-	-	15613528	-	-	-	C00098	109453	85475.1	80121.5	79302.1	119831	146249	47089.2	169595	112990	124314	61513.7	141969	77298.1	73442.2	146300	42684	63070	84288.8	ko02010	0.529565	0.407664	1.16595	0.221503
MEDP1866	T3_positive	Gly-Phe-Phe	Amino acid and Its metabolites	Small Peptide	370.18	369.169	[M+H]+	C20H23N3O4	-	13116-21-7	83153	-	-	-	C00098	1.30825e+06	1.09943e+06	1.23502e+06	1.33975e+06	464801	460788	332979	268024	350057	585952	243357	726252	575268	389782	578560	210556	159867	209684	ko02010	1.05395	0.0627961	1.86425	0.898595
MEDP1869*251	T3_positive	His-Leu	Amino acid and Its metabolites	Small Peptide	269.16	268.154	[M+H]+	C12H20N4O3	-	7763-65-7	189008	HMDB0028889	-	-	C05010	1.71951e+07	1.579e+07	2.20274e+07	2.35779e+07	6.42837e+06	7.91719e+06	3.7609e+06	6.34406e+06	2.45069e+06	1.01927e+07	4.19064e+06	1.13427e+07	1.06214e+07	8.12097e+06	8.07778e+06	3.74054e+06	3.02657e+06	3.61893e+06	-	0.660397	0.131614	1.67627	0.745257
MEDP1870	T3_positive	Ile-Lys	Amino acid and Its metabolites	Small Peptide	260.2	259.19	[M+H]+	C12H25N3O3	-	-	44298547	HMDB0028912	-	-	C00107	4.01914e+07	2.48399e+07	2.4428e+07	1.68009e+07	1.59803e+07	2.20531e+07	8.85172e+06	1.39508e+07	6.36016e+06	1.85156e+07	8.08553e+06	2.19446e+07	1.70438e+07	1.26391e+07	2.31867e+07	9.73911e+06	7.84794e+06	8.48561e+06	ko02010	0.652914	0.218303	1.36057	0.444211
MEDP1881	T3_positive	Phe-Ile-Gly	Amino acid and Its metabolites	Small Peptide	336.19	335.185	[M+H]+	C17H25N3O4	-	-	91976188	-	-	-	C00098	1.05351e+06	1.52981e+06	596411	1.99427e+06	967791	828582	642792	798295	539184	2.58989e+06	508601	2.06324e+06	1363502	814339	1.40027e+06	628981	291516	330797	ko02010	0.0214968	0.717724	0.895858	-0.158659
MEDP1882	T3_positive	Phe-Leu	Amino acid and Its metabolites	Small Peptide	261.16	278.163	[M-H2O+H]+	C15H22N2O3	-	3303-55-7	76808	-	-	-	C00107	4.66566e+07	199307	151701	157053	94787.3	584379	2.37839e+06	188436	146462	553793	237945	321034	6.86527e+06	382387	598023	148927	3.27165e+06	2.83345e+06	ko02010	0.327271	0.470139	3.3234	1.73266
MEDP1883	T3_positive	Phe-Leu-Leu	Amino acid and Its metabolites	Small Peptide	392.25	391.247	[M+H]+	C21H33N3O4	-	-	44398636	-	-	-	C00098	2.12351e+06	3.79448e+06	3.7766e+06	2.79116e+06	488847	690591	891056	307344	305686	820476	258228	476658	1.42722e+06	545775	448093	307809	191465	368625	ko02010	1.18468	0.0484304	3.13133	1.64678
MEDP1885	T3_positive	Pro-Ile	Amino acid and Its metabolites	Small Peptide	211.14	228.147	[M-H2O+H]+	C11H20N2O3	-	-	7079600	-	-	-	C00107	232795	152933	171439	173129	70334.4	122913	61714.9	125261	167432	174700	49885.6	50114.5	94770.1	105109	123338	199400	32586.9	42409.1	ko02010	1.04244	0.112884	1.46502	0.550916
MEDP1888	T3_positive	Ser-Leu	Amino acid and Its metabolites	Small Peptide	219.13	218.127	[M+H]+	C9H18N2O4	-	6665-16-3	7015695	HMDB0029043	74815	-	C00107	5.15816e+06	8.63117e+06	9.41607e+06	8.73881e+06	3.80901e+06	4.10887e+06	2.09421e+06	3.30123e+06	1.89349e+06	7.27586e+06	2.17012e+06	7.10498e+06	5.77363e+06	5.64309e+06	5.2532e+06	3.25736e+06	1.59248e+06	1.84344e+06	ko02010	0.294715	0.524837	1.18131	0.240388
MEDP1889	T3_positive	Ser-Phe	Amino acid and Its metabolites	Small Peptide	253.12	252.111	[M+H]+	C12H16N2O4	-	16875-28-8	7009598	HMDB0029046	71029	-	C00107	4.63866e+06	5.91464e+06	7.11178e+06	5.88153e+06	2.64631e+06	3.75727e+06	2.03505e+06	2.52072e+06	2.04994e+06	4.21413e+06	2.47064e+06	4.42004e+06	3.55818e+06	4.17991e+06	3.51443e+06	2.71795e+06	1.5118e+06	1.67299e+06	ko02010	0.589274	0.230717	1.29355	0.371339
MEDP1894	T3_positive	Tyr-Leu	Amino acid and Its metabolites	Small Peptide	295.17	294.158	[M+H]+	C15H22N2O4	-	17355-10-1	87071	HMDB0029109	-	-	C00107	3.70449e+07	6.37277e+07	5.94216e+07	7.44882e+07	1.38334e+07	2.67509e+07	1.63852e+07	8.49773e+06	7.65671e+06	2.76955e+07	1.09806e+07	3.06394e+07	2.77369e+07	2.42671e+07	2.78268e+07	14695458	7.72435e+06	9.21617e+06	ko02010	0.558845	0.152369	1.70264	0.76777
MEDP1895	T3_positive	Tyr-Phe	Amino acid and Its metabolites	Small Peptide	311.14	328.142	[M-H2O+H]+	C18H20N2O4	-	17355-11-2	3421919	HMDB0029112	-	-	C00107	1.2526e+07	124090	889944	475857	43771.9	157659	444578	108699	48391.6	267373	83574.1	102959	1.25346e+06	84591.4	142439	62026.5	349397	362312	ko02010	0.427759	0.353899	5.47203	2.45208
MEDP1897	T3_positive	2-Hydroxy-2-methylbutanenitrile	Others	Others	100.08	99.0684	[M+H]+	C5H9NO	-	4111-08-04	97823	HMDB0060309	60908	-	C11118	84661101	3.4779e+07	5.95846e+07	2.11794e+07	2.3581e+07	5.35508e+07	4.06746e+07	9.07153e+07	6.10909e+06	8.87782e+07	3.29948e+07	8.77053e+07	1.05279e+07	2.32023e+07	9.80258e+06	5.39296e+06	1.38127e+07	9.78353e+06	-	0.735897	0.329546	1.47104	0.556841
MEDP1899	T3_positive	Benzoylecgonine	Benzene and substituted derivatives	Benzene and substituted derivatives	290.14	289.131	[M+H]+	C16H19NO4	-	519-09-5	448223	HMDB0041836	41001	-	C10847	44039.7	223852	228300	212625	218762	231156	277880	250941	321035	315207	293651	231303	217456	81044	271912	312358	251293	326822	-	0.448552	0.376167	0.872903	-0.196107
MEDP1900	T3_positive	Caffeine	Heterocyclic compounds	Heterocyclic compounds	195.09	194.08	[M+H]+	C8H10N4O2	-	1958-08-02	2519	HMDB0001847	27732	1455	C07481	137518	132593	152967	84894.1	546393	110601	1.63585e+06	183346	82365.9	65777.5	112496	275221	61449.2	143980	134447	40909.7	59754.2	145555	ko00232,ko01100	0.905131	0.221486	2.94975	1.56059
MEDP1906P	T3_positive	Quetiapine	Benzene and substituted derivatives	Benzene and substituted derivatives	401.206	383.167	[M+NH4]+	C21H25N3O2S	-	111974-69-7	5002	HMDB0005021	8707	-	C07397	399417	949948	570213	192989	183337	1.0455e+06	438893	1.0751e+06	447641	119525	149375	168671	378323	415372	212326	273931	356413	321906	-	1.39981	0.0252312	2.21343	1.14629
MEDP1911	T3_positive	Phe-Trp	Amino acid and Its metabolites	Small Peptide	352.17	351.158	[M+H]+	C20H21N3O3	-	24587-41-5	134906	HMDB0029006	-	-	C00107	316075	719817	614772	730656	265923	277472	257781	359124	114034	368777	119330	472739	221516	210334	431940	221820	166125	81096.6	ko02010	0.87247	0.107481	1.5938	0.672467
MEDP1912	T3_positive	Thr-Leu	Amino acid and Its metabolites	Small Peptide	233.15	232.142	[M+H]+	C10H20N2O4	-	50299-12-2	7021828	HMDB0029065	-	-	C00107	1.50974e+07	3.28643e+07	3.0782e+07	3.12656e+07	1.21835e+07	1.57051e+07	6.37565e+06	1.06795e+07	5.09437e+06	2.25155e+07	6.0932e+06	2.28554e+07	1.78772e+07	1.70529e+07	1.51596e+07	9.84843e+06	3.92942e+06	4.25451e+06	ko02010	0.475024	0.32691	1.33834	0.420449
MEDP1913	T3_positive	N(Alpha)-Acetyl-Epsilon-(2-Propenal)Lysine	Amino acid and Its metabolites	Small Peptide	243.13	242.127	[M+H]+	C11H18N2O4	-	99124-74-0	6438822	-	-	-	-	1.23462e+06	1.63124e+06	830585	585315	931777	348149	705796	747746	792496	1.94496e+06	269693	1.19693e+06	1.09304e+06	276451	434916	674083	656620	751772	-	0.44436	0.798262	1.06978	0.0973079
MEDP1918*250	T3_positive	Farnesylacetone	Aldehyde,Ketones,Esters	Ketones	263.24	262.23	[M+H]+	C18H30O	-	-	1711945	-	-	-	-	3.10303e+06	3.42539e+06	5.26906e+06	4.22467e+06	1.14127e+07	8.17818e+06	7.36911e+06	8.9178e+06	8.24882e+06	1.79119e+07	6.45959e+06	4.12714e+07	1.03792e+07	5.12072e+06	2.08699e+07	7.12988e+06	1.12491e+07	9.76859e+06	-	1.27824	0.0766325	0.462112	-1.11368
MEDP1921	T3_positive	Thr-Gln	Amino acid and Its metabolites	Small Peptide	248.12	247.117	[M+H]+	C9H17N3O5	-	96337-79-0	3618482	-	-	-	C00107	43239.4	96672.3	71005.4	63610.1	111612	30482.5	96211.5	183945	91538	1.4539e+06	87648.2	160653	532901	84193.8	182964	38048.4	477160	365195	ko02010	1.28041	0.0867355	0.233046	-2.10132
MEDP1923	T3_positive	Cyclo(Phe-Glu)	Amino acid and Its metabolites	Small Peptide	277.12	276.111	[M+H]+	C14H16N2O4	-	-	-	-	-	-	C00107	1.85128e+06	563185	1.60289e+06	950901	539559	412353	114627	960112	223990	901762	322763	481405	407353	359964	650011	222891	270694	205630	ko02010	0.753399	0.106929	1.88854	0.917272
MEDP1926*143	T3_positive	Cyclo(Pro-Phe)	Amino acid and Its metabolites	Small Peptide	245.13	244.121	[M+H]+	C14H16N2O2	-	3705-26-8	443440	-	-	-	C11847	281904	228833	184643	204303	89198.8	146022	102820	66082	55150.6	160047	78995.7	72295.6	105154	70276.6	143735	83744.3	75362.3	76255.2	-	0.917189	0.0817809	1.56948	0.650285
MEDP1929	T3_positive	Cyclo(Ser-Pro)	Amino acid and Its metabolites	Small Peptide	185.09	184.085	[M+H]+	C8H12N2O3	-	-	-	-	-	-	C00107	183226	690495	556185	631784	445745	551120	337043	661445	515319	595888	323566	805635	539419	284725	655565	558002	363903	409680	ko02010	0.0317874	0.96033	1.00793	0.011397
MEDP1930	T3_positive	Cyclo(Tyr-Ala)	Amino acid and Its metabolites	Small Peptide	235.11	234.1	[M+H]+	C12H14N2O3	-	21754-26-7	571964	-	-	-	C00107	1.5189e+06	168614	129237	341594	40775.8	110001	75923.5	199444	307716	130511	223507	127293	164395	109199	75923.2	57176	119932	127784	ko02010	0.741843	0.240514	2.54658	1.34856
MEDP1932	T3_positive	Cyclo(Val-Ala)	Amino acid and Its metabolites	Small Peptide	171.11	170.105	[M+H]+	C8H14N2O2	-	15136-27-3	7855578	-	-	-	C00107	264520	447833	480844	576475	220203	261701	160838	158960	286125	487466	188600	265187	371086	339986	274846	192526	196114	127159	ko02010	0.360552	0.469855	1.16968	0.226117
MEDP1933*117	T3_positive	Cyclopentylglycine	Amino acid and Its metabolites	Amino acid derivatives	144.1	143.095	[M+H]+	C7H13NO2	-	2521-84-8	314101	-	-	-	-	6.19398e+06	1.03278e+07	9.94783e+06	1.24455e+07	8.18443e+06	1.14051e+07	8.95828e+06	9.65035e+06	9.26869e+06	1.03963e+07	6.00362e+06	1.87021e+07	7.49893e+06	6.98279e+06	1.08826e+07	7.52695e+06	9.87055e+06	1.01801e+07	-	0.0553411	0.896888	0.981124	-0.0274931
MEDP1942	T3_positive	N-MethyTrans-4-Hydroxy-Proline	Amino acid and Its metabolites	Amino acid derivatives	146.08	145.074	[M+H]+	C6H11NO3	-	4252-82-8	11768700	-	-	-	-	571745	1.25829e+06	2.73509e+06	4.55406e+06	2.63468e+06	2.23447e+06	2.35188e+06	1.62419e+06	4.66491e+06	1.05628e+06	2.32052e+06	2.10535e+06	1.2578e+06	4.16206e+06	1.39049e+06	6.47599e+06	2.61505e+06	2.83224e+06	-	0.173782	0.812736	0.934485	-0.097756
MEDP1947	T3_positive	Ser-Ile	Amino acid and Its metabolites	Small Peptide	219.13	218.127	[M+H]+	C9H18N2O4	-	91086-51-0	71429009	-	-	-	C00107	1.12583e+06	2.49018e+06	3.42628e+06	3.95896e+06	2.19465e+06	809062	1.82056e+06	1.24486e+06	664129	2.11454e+06	789320	2.94278e+06	834346	1.78931e+06	1.53181e+06	429692	1.11254e+06	653240	ko02010	0.647981	0.212758	1.45394	0.539964
MEDP1949	T3_positive	5-Aminoimidazole ribonucleotide	Nucleotide and Its metabolites	Nucleotide and Its metabolites	296.06	295.056	[M+H]+	C8H14N3O7P	-	25635-88-5	161500	HMDB0001235	138560	6097	C03373	1.20541e+06	461968	1.15555e+06	1.58158e+06	575467	1.60944e+06	2.14861e+06	1.80888e+06	2.59625e+06	1.27386e+06	3.13698e+06	1.11844e+06	1.05285e+06	5.59601e+06	2.01253e+06	3.23289e+06	4.12532e+06	5.41774e+06	ko00230,ko00730,ko00860,ko01100,ko01240	1.18654	0.0353724	0.487386	-1.03686
MEDP1950	T3_positive	2'-Deoxyinosine-5'-monophosphate	Nucleotide and Its metabolites	Nucleotide and Its metabolites	333.06	332.052	[M+H]+	C10H13N4O7P	-	3393-18-8	135398614	HMDB0006555	28806	-	C06196	1.57014e+07	3.59466e+06	3.24011e+07	4.23652e+07	5.89057e+07	1.69264e+07	1.2139e+08	4.88243e+07	1.00634e+08	1.66163e+07	1.00085e+08	6.20437e+06	2.01474e+07	6.75764e+07	1.06854e+08	5.27206e+07	1.57668e+08	1.42122e+08	ko00230,ko01232	0.464041	0.280751	0.657832	-0.604209
MEDP1953*149	T3_positive	Eritadenine	Heterocyclic compounds	Pteridines and derivatives	254.09	253.081	[M+H]+	C9H11N5O4	-	23918-98-1	159961	-	-	-	-	60306.1	49217.5	56921.1	58122.4	93778.6	94157.4	76050.3	93455.1	82656.4	68838.4	56100	124199	49145.8	82081	75206.3	77147	85146.5	65125	-	0.144017	0.830965	0.973171	-0.0392352
MEDP1955	T3_positive	3-Deoxyadenosine	Nucleotide and Its metabolites	Nucleotide and Its metabolites	252.11	251.102	[M+H]+	C10H13N5O3	-	73-03-0	248010	-	-	-	C08431	333314	141113	165647	569595	123951	195348	568852	56045.2	185462	601687	793754	164096	121104	396555	900174	260880	517562	682058	-	1.14476	0.055995	0.527129	-0.923773
MEDP1956	T3_positive	2-Aminopurine	Nucleotide and Its metabolites	Nucleotide and Its metabolites	136.06	135.054	[M+H]+	C5H5N5	-	452-06-2	9955	-	-	-	-	1.38153e+07	8.70468e+06	7.32706e+06	2.18651e+07	1.32554e+07	1.29258e+07	1.9456e+07	6.04511e+06	1.88279e+07	2.77197e+07	3.19495e+07	8.86345e+06	7.76214e+06	2.34687e+07	4.71694e+07	1.4803e+07	2.92672e+07	2.60981e+07	-	1.16584	0.0396087	0.562974	-0.828859
MEDP1960	T3_positive	7-(alpha-D-glucosyl)-N(6)-isopentenyladenine	Nucleotide and Its metabolites	Nucleotide and Its metabolites	366.18	365.17	[M+H]+	C16H23N5O5	-	-	25202675	-	-	-	-	435959	495767	295487	272928	425183	746097	509282	569000	522284	642159	372855	1.13219e+06	561740	487081	426993	502445	296101	341140	-	0.285085	0.581148	0.896966	-0.156875
MEDP1961	T3_positive	Ribosyladenosine	Nucleotide and Its metabolites	Nucleotide and Its metabolites	400.15	399.139	[M+H]+	C15H21N5O8	-	-	69726184	-	-	-	-	2.46096e+06	9.6874e+06	2.49078e+06	5.3661e+06	1.51049e+06	9.49899e+06	2.62231e+06	451004	2.6126e+06	2.0552e+07	4.38505e+07	1.29363e+07	805079	1.63224e+07	165336731	3.69837e+06	7.45471e+06	1.81154e+07	-	1.36145	0.141522	0.12696	-2.97755
MEDP1963	T3_positive	S-(Methyl)glutathione	Amino acid and Its metabolites	Amino acid derivatives	322.11	321.099	[M+H]+	C11H19N3O6S	-	2922-56-7	115260	-	-	-	C11347	497421	329709	431484	381456	278994	286995	119474	251143	126316	354821	140002	379313	258570	182223	307661	153173	139376	157089	-	0.654197	0.207894	1.30439	0.383375
MEDP1970	T3_positive	Methionine methyl ester	Amino acid and Its metabolites	Amino acid derivatives	164.07	163.067	[M+H]+	C6H13NO2S	-	10332-17-9	64684	-	-	-	-	693819	1.6024e+06	1.25348e+06	1.3656e+06	562420	836856	857979	415616	540091	890470	474416	809420	879114	609345	790822	591602	511588	429903	-	0.752181	0.140999	1.35772	0.44119
MEDP1981	T3_positive	2,8-Quinolinediol	Heterocyclic compounds	Heterocyclic compounds	208.06	161.048	[M+HCOO+2H]+	C9H7NO2	-	15450-76-7	97250	HMDB0240311	-	-	C06342	804061	1.87957e+06	2.82005e+06	2.38946e+06	2.50529e+06	3.09881e+06	6.11991e+06	7.74245e+06	8.89276e+06	8.09019e+06	1.97753e+06	1.43612e+07	5.81467e+06	2.14741e+06	1.1567e+07	3.79108e+06	5.28532e+06	4.28145e+06	-	0.827276	0.189821	0.632501	-0.66086
MEDP1982	T3_positive	2-Methyl-1-Pyrroline	Heterocyclic compounds	Heterocyclic compounds	84.08	83.0735	[M+H]+	C5H9N	-	872-32-2	70103	-	-	-	C20808	3.94037e+07	6.55874e+07	1.113e+08	7.81386e+07	9.70691e+07	8.41063e+07	6.77846e+07	8.16937e+07	2.48447e+07	5.10651e+07	4.1148e+07	2.47102e+07	5.92472e+07	4.8713e+07	6.21259e+07	5.22553e+07	5.24612e+07	5.55758e+07	-	0.937874	0.0413819	1.453	0.539032
MEDP1990*165	T3_positive	Melibiose	Carbohydrates and Its metabolites	Sugars	343.12	342.116	[M+H]+	C12H22O11	-	585-99-9	440658	HMDB0000048	-	-	C05402	71540.3	81115.8	82436.9	117103	72286.6	114272	94416.4	162314	305001	141072	213682	148690	125045	102897	151380	71566.4	122375	127016	ko00052,ko01100,ko02010	0.53757	0.688742	0.914236	-0.129362
MEDP1991	T3_positive	N6-Isopentenyladenosine	Nucleotide and Its metabolites	Nucleotide and Its metabolites	336.17	335.159	[M+H]+	C15H21N5O4	-	7724-76-7	24405	-	-	-	D05726	573357	375027	101025	307358	334532	211693	29086.2	375850	593649	456173	145056	630222	140252	337233	380991	81658.4	233596	100553	-	0.125581	0.627329	1.15797	0.211604
MEDP1998	T3_positive	2,3-Diaminopropionic acid	Amino acid and Its metabolites	Amino acids	105.07	104.059	[M+H]+	C3H8N2O2	-	515-94-6	364	-	-	-	C06393	151016	224056	148044	59027.2	159299	71911.9	51078.1	160989	83658.1	61848.3	95790.5	96456.6	21214.5	49323.9	41789.2	47765.9	59967.4	68032.1	-	1.45903	0.0133563	2.04556	1.0325
MEDP2003	T3_positive	D-Ornithine	Amino acid and Its metabolites	Amino acids	133.1	132.09	[M+H]+	C5H12N2O2	-	348-66-3	71082	-	-	-	C00515	5.66713e+07	1.22165e+07	3.21153e+07	8.98694e+06	1.88836e+07	2.00296e+07	1.29103e+07	3.13892e+07	7.12427e+06	1.12869e+07	5.96037e+06	7.29796e+06	9.88765e+06	5.73474e+06	9.48876e+06	5.53186e+06	1.00914e+07	1.19045e+07	ko00470,ko01100	1.58247	0.0313195	2.59544	1.37598
MEDP2007	T3_positive	3-Methyloxindole	Heterocyclic compounds	Indole and Its derivatives	148.08	147.068	[M+H]+	C9H9NO	-	1504-06-9	150923	HMDB0004186	28254	7024	C02366	144534	147836	4.5901e+06	5.11444e+06	340545	226047	1.87815e+06	5.35409e+06	4.42042e+06	498997	4.54983e+06	138354	2.17407e+06	1.53725e+06	5.92179e+06	3.42353e+06	1.3547e+07	8.61154e+06	-	0.615523	0.242994	0.549873	-0.86283
MEDP2010	T3_positive	p-Hydroxyphenylethanolamine	Alcohol and amines	Amines	154.09	153.079	[M+H]+	C8H11NO2	-	770-05-8	440266	HMDB0004825	44715	7087	D00178	95488.4	119109	76742.4	95466.4	103696	145246	119257	152182	132415	204984	133732	375931	125306	110253	143157	96635.7	177323	180381	-	1.1874	0.0845734	0.671706	-0.574097
MEDP2016	T3_positive	DL-2-Methylglutamic acid	Amino acid and Its metabolites	Amino acids	162.08	161.069	[M+H]+	C6H11NO4	-	71-90-9	95440	-	-	-	C01046	385737	878302	824292	1.12744e+06	604138	1.37444e+06	1.1078e+06	739530	1.06821e+06	571727	500491	705671	483741	488944	1.02212e+06	704981	1.03679e+06	1.05849e+06	ko01100	0.680789	0.208338	1.23383	0.303141
MEDP2021	T3_positive	4-Hydroxy-L-phenylglycine	Amino acid and Its metabolites	Amino acid derivatives	168.07	167.058	[M+H]+	C8H9NO3	-	32462-30-9	36143	-	-	-	D05292	173685	140858	194334	237597	135781	178745	176776	260725	207627	209482	146522	250038	199367	174679	261785	259917	210045	234520	-	0.771912	0.178751	0.876575	-0.19005
MEDP2024	T3_positive	Dehydroascorbic acid	Organic acid and Its derivatives	Organic acid and Its derivatives	175.02	174.016	[M+H]+	C6H6O6	-	490-83-5	440667	HMDB0001264	17242	342	C05422	235208	266074	363880	360232	272517	314588	414426	479479	515988	312490	329626	364673	214817	345149	435912	323429	360726	412822	ko00053,ko00480,ko01100	0.1208	0.729897	1.0396	0.0560292
MEDP2030	T3_positive	2-Hydroxyhippuric acid	Organic acid and Its derivatives	Organic acid and Its derivatives	196.06	195.053	[M+H]+	C9H9NO4	-	487-54-7	10253	HMDB0000840	9008	617	C07588	1569.85	1569.85	1569.85	1569.85	1569.85	1569.85	1569.85	1569.85	1569.85	886129	57100.4	232973	137592	7849.26	26504.1	14964.5	32025.2	61515.1	-	2.15248	0.125423	0.0096994	-6.68789
MEDP2031	T3_positive	alpha-Methyl-m-tyrosine	Amino acid and Its metabolites	Amino acid derivatives	196.1	195.09	[M+H]+	C10H13NO3	-	305-96-4	2110	-	-	-	C11820	176518	1.00495e+06	638123	851190	941385	1.59484e+06	3.54109e+06	2.3631e+06	1.73466e+06	4.4401e+06	488968	5.27787e+06	3.20336e+06	920151	7.41805e+06	1.66313e+06	1.37243e+06	1.53934e+06	-	0.945871	0.107015	0.488001	-1.03504
MEDP2037	T3_positive	2-((3-Oxo-3-phenylpropyl)amino)acetic acid	Amino acid and Its metabolites	Amino acids	208.1	207.09	[M+H]+	C11H13NO3	-	56613-60-6	1608347	HMDB0002042	-	6455	-	33631.5	81854.1	25411.2	43085.6	36035.1	63639.4	58754	144946	121839	67666	174627	52854.4	64103.8	95262.2	98109.5	65057.8	102410	95251.6	-	0.952356	0.231235	0.747166	-0.420499
MEDP2040	T3_positive	Ancitabine	Heterocyclic compounds	Heterocyclic compounds	226.08	225.075	[M+H]+	C9H11N3O4	-	10212-25-6	25051	-	-	-	D01651	34176.4	71570	171771	255561	263589	181671	150438	249940	190028	128129	109061	194828	179598	187771	234108	251656	218170	165509	-	0.495247	0.724921	0.940026	-0.0892273
MEDP2044	T3_positive	Adrenosterone	Hormones and hormone related compounds	Hormones and hormone related compounds	301.18	300.173	[M+H]+	C19H24O3	-	382-45-6	223997	HMDB0006772	607862	-	C05285	493615	2.13141e+06	677104	790968	723202	3.35379e+06	1.53534e+06	1.32011e+06	1.26157e+06	1.09057e+06	316669	747757	1.3452e+06	692090	974677	1.72879e+06	1.07108e+06	1.01965e+06	ko00140	0.537988	0.290285	1.36729	0.451317
MEDP2047	T3_positive	N-Acetyl-Asp-Glu	Amino acid and Its metabolites	Small Peptide	305.1	304.091	[M+H]+	C11H16N2O8	-	3106-85-2	188803	HMDB0001067	95120	-	C12270	535629	553560	604982	641075	406368	631207	499854	1.02953e+06	641516	684956	325923	610681	541173	343686	1.02643e+06	800025	696212	833420	ko00250,ko01100,ko04080	0.0272138	0.715337	0.945622	-0.0806639
[truncated: 2,550 more rows]

## Sheet: S4
Table S4. Differentially abundant fecal metabolites in WT and RTT monkeys at 9 months of age.
[truncated: 527 more rows]

## Sheet: S5
Table S5. Serum Troponin-I and B-type natriuretic peptid (BNP) measurements at 1 year of age.
[truncated: 10 more rows]
